# Supplementary material for: Bis[tris­(4-fluoro­phen­yl)phosphine-κP](tropolonato-κ2 O,O′)copper(I)
Source: Acta Crystallogr Sect E Struct Rep Online. 2009 Mar 28;65(Pt 4):m448. doi: 10.1107/S1600536809010630 (PMC2968941; doi:10.1107/S1600536809010630)
Supplement: Supplementary file 1 [file e-65-0m448-sup1.cif]

##############################################################################
###                                                                        ###
###        Electronic paper (Acta Crystallographica Section E)             ###
###                                                                        ###
##############################################################################
#                                                                            #
# This CIF contains the data in a paper accepted for publication in Acta     #
# Crystallographica Section E. It conforms to the requirements of Notes      #
# for Authors for Section E, and has been peer reviewed under the auspices   #
# of the IUCr Commission on Journals.                                        #
#                                                                            #
# Full details of the Crystallographic Information File format               #
# are given in the paper "The Crystallographic Information File (CIF):       #
# a New Standard Archive File for Crystallography" by S. R. Hall, F. H.      #
# Allen and I. D. Brown [Acta Cryst. (1991), A47, 655-685].                  #
#                                                                            #
# The current version of the core CIF dictionary is obtainable from          #
# ftp://ftp.iucr.org/pub/cif_core.dic. The current version number is 2.4.    #
#                                                                            #
# Software is freely available for graphical display of the structure(s) in  #
# this CIF.  For information consult the CIF home page http://www.iucr.org/  #
# cif/home.html                                                              #
#                                                                            #
# This file may be used for bona fide research purposes within the           #
# scientific community so long as proper attribution is given to the journal # 
# article from which it was obtained.                                        #
#                                                                            #
##############################################################################
                                             
data_I
_audit_creation_method     SHELXL-97
_chemical_name_systematic
;
Bis[tris(4-fluorophenyl)phosphine-\k<i>P</i>](tropolonato-
\k^2^<i>O</i>,<i>O</i>')copper(I)
;
_chemical_formula_moiety     'C43 H29 Cu F6 O2 P2'
_chemical_formula_sum     'C43 H29 Cu F6 O2 P2'
_chemical_formula_iupac     '[Cu (C7 H5 O2) (C18 H12 F3 P)2]'
_chemical_formula_weight     817.14
_symmetry_cell_setting     'Triclinic'
_symmetry_space_group_name_H-M     'P -1'
_symmetry_space_group_name_Hall     '-P 1'
loop_
    _symmetry_equiv_pos_as_xyz
    'x, y, z'
    '-x, -y, -z'
_cell_length_a     10.570(6)
_cell_length_b     11.3990(10)
_cell_length_c     15.8610(10)
_cell_angle_alpha     100.548(6)
_cell_angle_beta     92.663(5)
_cell_angle_gamma     98.677(6)
_cell_volume     1851.9(11)
_cell_formula_units_Z     2
_cell_measurement_reflns_used     5934
_cell_measurement_theta_min     3.1
_cell_measurement_theta_max     22.7
_cell_measurement_temperature     153(2)
_exptl_crystal_description     'cuboid'
_exptl_crystal_colour     'yellow'
_exptl_crystal_size_max     0.18
_exptl_crystal_size_mid     0.15
_exptl_crystal_size_min     0.11
_exptl_crystal_density_diffrn     1.465
_exptl_crystal_density_meas     ?
_exptl_crystal_density_method     'not measured'
_exptl_crystal_F_000     832
_exptl_absorpt_coefficient_mu     0.74
_exptl_absorpt_correction_type     'multi-scan'
_exptl_absorpt_process_details     '(SADABS; Bruker, 1998)'
_exptl_absorpt_correction_T_min     0.878
_exptl_absorpt_correction_T_max     0.923
_exptl_special_details
;
;
_diffrn_ambient_temperature     153(2)
_diffrn_radiation_type     MoK\a
_diffrn_radiation_wavelength     0.71073
_diffrn_radiation_source     'fine-focus sealed tube'
_diffrn_radiation_monochromator     graphite
_diffrn_measurement_device_type     'Bruker APEXII CCD'
_diffrn_measurement_method     '\f and \w'
_diffrn_detector_area_resol_mean     '512 x 512'
_diffrn_reflns_number     13924
_diffrn_reflns_av_R_equivalents     0.049
_diffrn_reflns_av_sigmaI/netI     0.180
_diffrn_reflns_theta_min     2.3
_diffrn_reflns_theta_max     27.0
_diffrn_reflns_theta_full     27.0
_diffrn_measured_fraction_theta_max     0.970
_diffrn_measured_fraction_theta_full     0.970
_diffrn_reflns_limit_h_min     -13
_diffrn_reflns_limit_h_max     7
_diffrn_reflns_limit_k_min     -14
_diffrn_reflns_limit_k_max     14
_diffrn_reflns_limit_l_min     -20
_diffrn_reflns_limit_l_max     20
_diffrn_standards_number     0
_diffrn_standards_interval_count     0
_diffrn_standards_decay_%     0
_refine_special_details
;
Refinement of <i>F</i>^2^ against ALL reflections. The weighted <i>R</i>-factor
<i>wR</i> and goodness of fit <i>S</i> are based on <i>F</i>^2^, conventional
<i>R</i>-factors <i>R</i> are based on <i>F</i>, with <i>F</i> set to zero for
negative <i>F</i>^2^. The threshold expression of <i>F</i>^2^ >
\s(<i>F</i>^2^) is used only for calculating <i>R</i>-factors(gt) <i>etc</i>.
and is not relevant to the choice of reflections for refinement.
<i>R</i>-factors based on <i>F</i>^2^ are statistically about twice as large
as those based on <i>F</i>, and <i>R</i>- factors based on ALL data will be
even larger.
;
_reflns_number_total     7860
_reflns_number_gt     3579
_reflns_threshold_expression     I>2\s(I)
_refine_ls_structure_factor_coef     Fsqd
_refine_ls_matrix_type     full
_refine_ls_R_factor_all     0.102
_refine_ls_R_factor_gt     0.042
_refine_ls_wR_factor_gt     0.093
_refine_ls_wR_factor_ref     0.103
_refine_ls_goodness_of_fit_ref     0.76
_refine_ls_restrained_S_all     0.76
_refine_ls_number_reflns     7860
_refine_ls_number_parameters     487
_refine_ls_number_restraints     0
_refine_ls_hydrogen_treatment     constr
_refine_ls_weighting_scheme     calc
_refine_ls_weighting_details
                 'calc w=1/[\s^2^(Fo^2^)+(0.0456P)^2^] where P=(Fo^2^+2Fc^2^)/3'
_atom_sites_solution_hydrogens     geom
_atom_sites_solution_primary     direct
_atom_sites_solution_secondary     difmap
_refine_ls_shift/su_max     0.001
_refine_ls_shift/su_mean     0.000
_refine_diff_density_max     0.35
_refine_diff_density_min     -0.34
_refine_ls_extinction_method     none
_refine_ls_extinction_coef     ?
loop_
    _atom_type_symbol
    _atom_type_description
    _atom_type_scat_dispersion_real
    _atom_type_scat_dispersion_imag
    _atom_type_scat_source
    'C' 'C' 0.0033 0.0016
                         'International Tables Vol C Tables 4.2.6.8 and 6.1.1.4'
    'H' 'H' 0.0000 0.0000
                         'International Tables Vol C Tables 4.2.6.8 and 6.1.1.4'
    'O' 'O' 0.0106 0.0060
                         'International Tables Vol C Tables 4.2.6.8 and 6.1.1.4'
    'P' 'P' 0.1023 0.0942
                         'International Tables Vol C Tables 4.2.6.8 and 6.1.1.4'
    'Cu' 'Cu' 0.3201 1.2651
                         'International Tables Vol C Tables 4.2.6.8 and 6.1.1.4'
    'F' 'F' 0.0171 0.0103
                         'International Tables Vol C Tables 4.2.6.8 and 6.1.1.4'
_computing_data_collection     'APEX2 (Bruker, 2005)'
_computing_cell_refinement     'SAINT-Plus (Bruker, 2004)'
_computing_data_reduction     'SAINT-Plus (Bruker, 2004)'
_computing_structure_solution     'SHELXS97 (Sheldrick, 2008)'
_computing_structure_refinement     'SHELXL97 (Sheldrick, 2008)'
_computing_molecular_graphics     'DIAMOND (Brandenburg & Putz, 2006)'
_computing_publication_material     'SHELXL97 (Sheldrick, 2008)'
loop_
    _atom_site_type_symbol
    _atom_site_label
    _atom_site_fract_x
    _atom_site_fract_y
    _atom_site_fract_z
    _atom_site_U_iso_or_equiv
    _atom_site_adp_type
    _atom_site_calc_flag
    _atom_site_refinement_flags
    _atom_site_occupancy
    _atom_site_disorder_assembly
    _atom_site_disorder_group
    Cu Cu 0.56504(4) 0.64636(4) 0.25757(3) 0.03356(14) Uani d . 1 . .
    P P2 0.46439(8) 0.46425(8) 0.27118(6) 0.0303(2) Uani d . 1 . .
    P P1 0.77346(8) 0.70617(8) 0.24545(6) 0.0307(2) Uani d . 1 . .
    F F2 0.67563(19) 0.1787(2) 0.50523(14) 0.0597(6) Uani d . 1 . .
    F F6 0.4430(2) 0.12081(19) -0.06083(13) 0.0562(6) Uani d . 1 . .
    F F3 1.0479(2) 0.8577(2) 0.59293(13) 0.0562(6) Uani d . 1 . .
    F F5 -0.06950(19) 0.4603(2) 0.36866(17) 0.0719(8) Uani d . 1 . .
    F F1 1.0658(2) 0.3574(2) 0.04772(15) 0.0702(7) Uani d . 1 . .
    O O1 0.5103(2) 0.7986(2) 0.33161(15) 0.0391(6) Uani d . 1 . .
    O O2 0.4337(2) 0.6937(2) 0.17298(15) 0.0411(6) Uani d . 1 . .
    F F4 0.8496(3) 1.1318(2) 0.07640(18) 0.0946(9) Uani d . 1 . .
    C C41 0.5270(3) 0.3830(3) 0.3488(2) 0.0311(8) Uani d . 1 . .
    C C21 0.8670(3) 0.6002(3) 0.1862(2) 0.0327(9) Uani d . 1 . .
    C C44 0.6268(3) 0.2484(3) 0.4544(2) 0.0391(9) Uani d . 1 . .
    C C36 0.8146(3) 0.7076(3) 0.4198(2) 0.0373(9) Uani d . 1 . .
    H H36 0.7380 0.6500 0.4106 0.045 Uiso calc R 1 . .
    C C56 0.2024(3) 0.3592(3) 0.2663(2) 0.0359(9) Uani d . 1 . .
    H H56 0.2230 0.2899 0.2297 0.043 Uiso calc R 1 . .
    C C51 0.2972(3) 0.4595(3) 0.2953(2) 0.0291(8) Uani d . 1 . .
    C C64 0.4464(3) 0.1996(4) 0.0155(2) 0.0409(10) Uani d . 1 . .
    C C35 0.8778(3) 0.7413(3) 0.5012(2) 0.0425(10) Uani d . 1 . .
    H H35 0.8450 0.7078 0.5480 0.051 Uiso calc R 1 . .
    C C34 0.9876(4) 0.8233(4) 0.5127(2) 0.0388(9) Uani d . 1 . .
    C C26 0.8040(4) 0.4939(3) 0.1368(2) 0.0392(9) Uani d . 1 . .
    H H26 0.7130 0.4768 0.1352 0.047 Uiso calc R 1 . .
    C C11 0.8064(3) 0.8380(3) 0.1951(2) 0.0301(8) Uani d . 1 . .
    C C24 0.9996(4) 0.4386(4) 0.0929(2) 0.0462(10) Uani d . 1 . .
    C C1 0.4294(3) 0.8469(3) 0.2931(2) 0.0366(9) Uani d . 1 . .
    C C45 0.5071(3) 0.2764(3) 0.4681(2) 0.0429(10) Uani d . 1 . .
    H H45 0.4593 0.2502 0.5125 0.051 Uiso calc R 1 . .
    C C61 0.4559(3) 0.3533(3) 0.1713(2) 0.0303(8) Uani d . 1 . .
    C C33 1.0383(3) 0.8743(3) 0.4477(2) 0.0386(9) Uani d . 1 . .
    H H33 1.1156 0.9310 0.4581 0.046 Uiso calc R 1 . .
    C C32 0.9748(3) 0.8418(3) 0.3661(2) 0.0323(9) Uani d . 1 . .
    H H32 1.0081 0.8772 0.3203 0.039 Uiso calc R 1 . .
    C C52 0.2652(3) 0.5610(3) 0.3473(2) 0.0343(9) Uani d . 1 . .
    H H52 0.3283 0.6311 0.3652 0.041 Uiso calc R 1 . .
    C C13 0.8696(3) 0.9298(4) 0.0745(3) 0.0496(11) Uani d . 1 . .
    H H13 0.9018 0.9247 0.0192 0.059 Uiso calc R 1 . .
    C C16 0.7705(3) 0.9467(3) 0.2344(2) 0.0410(10) Uani d . 1 . .
    H H16 0.7349 0.9523 0.2886 0.049 Uiso calc R 1 . .
    C C46 0.4587(3) 0.3450(3) 0.4141(2) 0.0375(9) Uani d . 1 . .
    H H46 0.3760 0.3665 0.4221 0.045 Uiso calc R 1 . .
    C C53 0.1411(3) 0.5606(3) 0.3732(2) 0.0427(10) Uani d . 1 . .
    H H53 0.1192 0.6286 0.4104 0.051 Uiso calc R 1 . .
    C C65 0.4357(3) 0.3166(3) 0.0160(2) 0.0412(10) Uani d . 1 . .
    H H65 0.4251 0.3445 -0.0364 0.049 Uiso calc R 1 . .
    C C54 0.0521(3) 0.4603(4) 0.3440(3) 0.0456(11) Uani d . 1 . .
    C C62 0.4617(3) 0.2325(3) 0.1674(2) 0.0410(10) Uani d . 1 . .
    H H62 0.4686 0.2027 0.2193 0.049 Uiso calc R 1 . .
    C C12 0.8554(3) 0.8315(3) 0.1148(2) 0.0376(9) Uani d . 1 . .
    H H12 0.8796 0.7579 0.0870 0.045 Uiso calc R 1 . .
    C C3 0.2929(3) 0.8243(4) 0.1507(3) 0.0510(11) Uani d . 1 . .
    H H3 0.2786 0.7777 0.0939 0.061 Uiso calc R 1 . .
    C C25 0.8687(4) 0.4115(3) 0.0897(2) 0.0474(10) Uani d . 1 . .
    H H25 0.8239 0.3382 0.0559 0.057 Uiso calc R 1 . .
    C C42 0.6499(3) 0.3546(3) 0.3411(2) 0.0402(10) Uani d . 1 . .
    H H42 0.7005 0.3835 0.2989 0.048 Uiso calc R 1 . .
    C C7 0.3872(4) 0.9522(3) 0.3371(3) 0.0502(11) Uani d . 1 . .
    H H7 0.4301 0.9835 0.3925 0.060 Uiso calc R 1 . .
    C C15 0.7863(4) 1.0465(4) 0.1951(3) 0.0550(11) Uani d . 1 . .
    H H15 0.7632 1.1209 0.2222 0.066 Uiso calc R 1 . .
    C C5 0.2203(4) 1.0022(4) 0.2396(4) 0.0676(14) Uani d . 1 . .
    H H5 0.1608 1.0566 0.2381 0.081 Uiso calc R 1 . .
    C C31 0.8621(3) 0.7572(3) 0.3513(2) 0.0298(8) Uani d . 1 . .
    C C66 0.4405(3) 0.3943(3) 0.0940(2) 0.0366(9) Uani d . 1 . .
    H H66 0.4333 0.4767 0.0954 0.044 Uiso calc R 1 . .
    C C22 1.0001(3) 0.6237(3) 0.1867(2) 0.0355(9) Uani d . 1 . .
    H H22 1.0457 0.6967 0.2204 0.043 Uiso calc R 1 . .
    C C14 0.8356(4) 1.0353(4) 0.1170(3) 0.0567(12) Uani d . 1 . .
    C C55 0.0784(3) 0.3600(4) 0.2907(2) 0.0420(10) Uani d . 1 . .
    H H55 0.0131 0.2923 0.2708 0.050 Uiso calc R 1 . .
    C C6 0.2949(4) 1.0184(4) 0.3146(3) 0.0626(13) Uani d . 1 . .
    H H6 0.2821 1.0845 0.3576 0.075 Uiso calc R 1 . .
    C C43 0.7001(3) 0.2859(3) 0.3927(2) 0.0448(10) Uani d . 1 . .
    H H43 0.7832 0.2651 0.3857 0.054 Uiso calc R 1 . .
    C C4 0.2200(4) 0.9173(5) 0.1660(3) 0.0639(13) Uani d . 1 . .
    H H4 0.1626 0.9225 0.1194 0.077 Uiso calc R 1 . .
    C C63 0.4579(3) 0.1534(3) 0.0893(3) 0.0455(10) Uani d . 1 . .
    H H63 0.4630 0.0703 0.0868 0.055 Uiso calc R 1 . .
    C C23 1.0675(4) 0.5431(4) 0.1391(2) 0.0415(10) Uani d . 1 . .
    H H23 1.1582 0.5604 0.1387 0.050 Uiso calc R 1 . .
    C C2 0.3839(3) 0.7860(4) 0.2032(2) 0.0383(9) Uani d . 1 . .
loop_
    _atom_site_aniso_label
    _atom_site_aniso_U_11
    _atom_site_aniso_U_22
    _atom_site_aniso_U_33
    _atom_site_aniso_U_12
    _atom_site_aniso_U_13
    _atom_site_aniso_U_23
    Cu 0.0353(3) 0.0327(3) 0.0323(3) 0.0023(2) 0.0083(2) 0.0066(2)
    P2 0.0310(5) 0.0316(6) 0.0282(5) 0.0027(4) 0.0064(4) 0.0066(4)
    P1 0.0349(5) 0.0286(6) 0.0290(6) 0.0035(4) 0.0091(4) 0.0064(4)
    F2 0.0583(14) 0.0789(18) 0.0545(15) 0.0237(13) 0.0077(12) 0.0347(13)
    F6 0.0701(15) 0.0490(15) 0.0420(14) 0.0062(12) 0.0095(11) -0.0088(11)
    F3 0.0638(14) 0.0660(16) 0.0371(14) 0.0194(12) -0.0073(11) 0.0010(11)
    F5 0.0332(12) 0.0780(19) 0.112(2) 0.0122(12) 0.0300(13) 0.0290(15)
    F1 0.0968(18) 0.0608(17) 0.0609(17) 0.0418(15) 0.0314(14) 0.0017(13)
    O1 0.0443(15) 0.0395(16) 0.0322(15) 0.0081(13) 0.0057(12) 0.0018(12)
    O2 0.0529(16) 0.0390(16) 0.0324(15) 0.0106(13) 0.0041(12) 0.0069(12)
    F4 0.143(2) 0.0567(18) 0.100(2) 0.0193(17) 0.0288(19) 0.0494(16)
    C41 0.032(2) 0.030(2) 0.029(2) -0.0021(16) 0.0061(16) 0.0062(16)
    C21 0.039(2) 0.031(2) 0.030(2) 0.0076(18) 0.0099(17) 0.0068(17)
    C44 0.041(2) 0.044(2) 0.034(2) 0.0072(19) -0.0041(19) 0.0148(19)
    C36 0.035(2) 0.046(3) 0.033(2) 0.0048(18) 0.0100(18) 0.0094(19)
    C56 0.044(2) 0.032(2) 0.031(2) 0.0059(19) 0.0044(18) 0.0056(17)
    C51 0.0278(19) 0.035(2) 0.029(2) 0.0097(17) 0.0056(16) 0.0141(17)
    C64 0.042(2) 0.044(3) 0.032(2) 0.004(2) 0.0090(18) -0.005(2)
    C35 0.049(2) 0.055(3) 0.026(2) 0.012(2) 0.0094(19) 0.0115(19)
    C34 0.042(2) 0.048(3) 0.026(2) 0.017(2) -0.0014(19) -0.0015(19)
    C26 0.049(2) 0.032(2) 0.035(2) 0.0017(19) 0.0091(19) 0.0065(19)
    C11 0.0290(19) 0.028(2) 0.032(2) 0.0018(16) 0.0037(16) 0.0041(17)
    C24 0.073(3) 0.039(3) 0.034(2) 0.026(2) 0.022(2) 0.008(2)
    C1 0.036(2) 0.032(2) 0.042(3) -0.0027(18) 0.0118(19) 0.0105(19)
    C45 0.043(2) 0.060(3) 0.030(2) 0.011(2) 0.0101(18) 0.016(2)
    C61 0.0265(18) 0.033(2) 0.032(2) 0.0024(16) 0.0070(16) 0.0078(17)
    C33 0.036(2) 0.037(2) 0.039(3) 0.0058(18) 0.0025(19) -0.0015(19)
    C32 0.038(2) 0.030(2) 0.030(2) 0.0097(18) 0.0093(17) 0.0033(17)
    C52 0.029(2) 0.036(2) 0.039(2) 0.0004(17) 0.0070(17) 0.0133(18)
    C13 0.060(3) 0.051(3) 0.047(3) 0.010(2) 0.016(2) 0.026(2)
    C16 0.052(2) 0.037(3) 0.032(2) 0.0044(19) 0.0081(18) 0.0023(19)
    C46 0.031(2) 0.052(3) 0.030(2) 0.0082(19) 0.0069(17) 0.0060(19)
    C53 0.040(2) 0.041(3) 0.050(3) 0.010(2) 0.014(2) 0.011(2)
    C65 0.059(3) 0.033(2) 0.030(2) 0.003(2) 0.0049(19) 0.0053(19)
    C54 0.026(2) 0.057(3) 0.062(3) 0.005(2) 0.013(2) 0.031(2)
    C62 0.058(3) 0.031(2) 0.038(2) 0.012(2) 0.0065(19) 0.0129(19)
    C12 0.043(2) 0.033(2) 0.040(2) 0.0082(18) 0.0108(18) 0.0107(18)
    C3 0.045(2) 0.055(3) 0.056(3) -0.001(2) -0.002(2) 0.025(2)
    C25 0.074(3) 0.022(2) 0.043(3) 0.009(2) 0.010(2) -0.0016(18)
    C42 0.031(2) 0.055(3) 0.040(2) 0.0080(19) 0.0123(18) 0.020(2)
    C7 0.057(3) 0.037(3) 0.055(3) 0.005(2) 0.018(2) 0.005(2)
    C15 0.080(3) 0.031(3) 0.056(3) 0.012(2) 0.004(3) 0.011(2)
    C5 0.051(3) 0.051(3) 0.116(5) 0.016(3) 0.033(3) 0.043(3)
    C31 0.032(2) 0.029(2) 0.029(2) 0.0068(17) 0.0075(16) 0.0047(16)
    C66 0.046(2) 0.028(2) 0.036(2) 0.0039(17) 0.0038(18) 0.0086(18)
    C22 0.041(2) 0.031(2) 0.033(2) 0.0043(18) 0.0065(18) 0.0028(17)
    C14 0.073(3) 0.033(3) 0.071(3) 0.004(2) 0.008(3) 0.032(2)
    C55 0.031(2) 0.045(3) 0.049(3) -0.0023(19) -0.0003(19) 0.014(2)
    C6 0.064(3) 0.040(3) 0.090(4) 0.016(2) 0.029(3) 0.014(3)
    C43 0.033(2) 0.058(3) 0.051(3) 0.015(2) 0.011(2) 0.023(2)
    C4 0.039(3) 0.070(4) 0.095(4) 0.006(3) 0.006(3) 0.049(3)
    C63 0.061(3) 0.028(2) 0.046(3) 0.005(2) 0.008(2) 0.003(2)
    C23 0.045(2) 0.050(3) 0.035(2) 0.019(2) 0.0181(19) 0.012(2)
    C2 0.031(2) 0.044(3) 0.042(3) 0.0002(19) 0.0076(18) 0.016(2)
_geom_special_details
;
All e.s.d.'s (except the e.s.d. in the dihedral angle between two l.s. planes)
are estimated using the full covariance matrix. The cell e.s.d.'s are taken
into account individually in the estimation of e.s.d.'s in distances, angles
and torsion angles; correlations between e.s.d.'s in cell parameters are only
used when they are defined by crystal symmetry. An approximate (isotropic)
treatment of cell e.s.d.'s is used for estimating e.s.d.'s involving l.s.
planes.
;
loop_
    _geom_bond_atom_site_label_1
    _geom_bond_atom_site_label_2
    _geom_bond_site_symmetry_2
    _geom_bond_distance
    _geom_bond_publ_flag
    Cu O1 . 2.084(2) Y
    Cu O2 . 2.082(2) Y
    Cu P1 . 2.2335(15) Y
    Cu P2 . 2.2377(10) Y
    P2 C51 . 1.820(3) ?
    P2 C61 . 1.826(3) ?
    P2 C41 . 1.827(3) ?
    P1 C11 . 1.824(3) ?
    P1 C21 . 1.831(3) ?
    P1 C31 . 1.835(3) ?
    F2 C44 . 1.366(4) ?
    F6 C64 . 1.364(4) ?
    F3 C34 . 1.359(4) ?
    F5 C54 . 1.361(4) ?
    F1 C24 . 1.364(4) ?
    O1 C1 . 1.275(4) ?
    O2 C2 . 1.273(4) ?
    F4 C14 . 1.366(4) ?
    C41 C46 . 1.386(4) ?
    C41 C42 . 1.391(4) ?
    C21 C26 . 1.372(5) ?
    C21 C22 . 1.391(4) ?
    C44 C43 . 1.366(5) ?
    C44 C45 . 1.368(5) ?
    C36 C35 . 1.386(5) ?
    C36 C31 . 1.394(4) ?
    C36 H36 . 0.9500 ?
    C56 C55 . 1.385(5) ?
    C56 C51 . 1.393(4) ?
    C56 H56 . 0.9500 ?
    C51 C52 . 1.389(4) ?
    C64 C65 . 1.354(5) ?
    C64 C63 . 1.376(5) ?
    C35 C34 . 1.359(5) ?
    C35 H35 . 0.9500 ?
    C34 C33 . 1.365(5) ?
    C26 C25 . 1.376(5) ?
    C26 H26 . 0.9500 ?
    C11 C12 . 1.391(4) ?
    C11 C16 . 1.396(5) ?
    C24 C23 . 1.359(5) ?
    C24 C25 . 1.367(5) ?
    C1 C7 . 1.418(5) ?
    C1 C2 . 1.490(5) ?
    C45 C46 . 1.391(5) ?
    C45 H45 . 0.9500 ?
    C61 C62 . 1.378(4) ?
    C61 C66 . 1.402(4) ?
    C33 C32 . 1.390(4) ?
    C33 H33 . 0.9500 ?
    C32 C31 . 1.396(4) ?
    C32 H32 . 0.9500 ?
    C52 C53 . 1.393(4) ?
    C52 H52 . 0.9500 ?
    C13 C14 . 1.373(5) ?
    C13 C12 . 1.381(5) ?
    C13 H13 . 0.9500 ?
    C16 C15 . 1.386(5) ?
    C16 H16 . 0.9500 ?
    C46 H46 . 0.9500 ?
    C53 C54 . 1.359(5) ?
    C53 H53 . 0.9500 ?
    C65 C66 . 1.378(5) ?
    C65 H65 . 0.9500 ?
    C54 C55 . 1.365(5) ?
    C62 C63 . 1.388(5) ?
    C62 H62 . 0.9500 ?
    C12 H12 . 0.9500 ?
    C3 C4 . 1.395(6) ?
    C3 C2 . 1.412(5) ?
    C3 H3 . 0.9500 ?
    C25 H25 . 0.9500 ?
    C42 C43 . 1.373(5) ?
    C42 H42 . 0.9500 ?
    C7 C6 . 1.392(5) ?
    C7 H7 . 0.9500 ?
    C15 C14 . 1.358(5) ?
    C15 H15 . 0.9500 ?
    C5 C6 . 1.364(6) ?
    C5 C4 . 1.373(6) ?
    C5 H5 . 0.9500 ?
    C66 H66 . 0.9500 ?
    C22 C23 . 1.384(4) ?
    C22 H22 . 0.9500 ?
    C55 H55 . 0.9500 ?
    C6 H6 . 0.9500 ?
    C43 H43 . 0.9500 ?
    C4 H4 . 0.9500 ?
    C63 H63 . 0.9500 ?
    C23 H23 . 0.9500 ?
loop_
    _geom_angle_atom_site_label_1
    _geom_angle_atom_site_label_2
    _geom_angle_atom_site_label_3
    _geom_angle_site_symmetry_1
    _geom_angle_site_symmetry_3
    _geom_angle
    _geom_angle_publ_flag
    O2 Cu O1 . . 77.72(10) Y
    O2 Cu P1 . . 117.65(7) Y
    O1 Cu P1 . . 102.97(7) Y
    O2 Cu P2 . . 100.68(7) Y
    O1 Cu P2 . . 118.07(7) Y
    P1 Cu P2 . . 128.82(4) Y
    C51 P2 C61 . . 103.42(15) ?
    C51 P2 C41 . . 102.55(15) ?
    C61 P2 C41 . . 101.30(16) ?
    C51 P2 Cu . . 114.64(12) ?
    C61 P2 Cu . . 111.83(11) ?
    C41 P2 Cu . . 120.92(11) ?
    C11 P1 C21 . . 102.93(16) ?
    C11 P1 C31 . . 103.02(15) ?
    C21 P1 C31 . . 104.40(15) ?
    C11 P1 Cu . . 113.85(11) ?
    C21 P1 Cu . . 119.52(12) ?
    C31 P1 Cu . . 111.40(11) ?
    C1 O1 Cu . . 114.7(2) ?
    C2 O2 Cu . . 115.2(2) ?
    C46 C41 C42 . . 117.5(3) ?
    C46 C41 P2 . . 124.2(3) ?
    C42 C41 P2 . . 118.3(3) ?
    C26 C21 C22 . . 117.9(3) ?
    C26 C21 P1 . . 119.2(3) ?
    C22 C21 P1 . . 122.9(3) ?
    C43 C44 F2 . . 118.1(3) ?
    C43 C44 C45 . . 123.7(3) ?
    F2 C44 C45 . . 118.1(3) ?
    C35 C36 C31 . . 120.8(3) ?
    C35 C36 H36 . . 119.6 ?
    C31 C36 H36 . . 119.6 ?
    C55 C56 C51 . . 120.2(3) ?
    C55 C56 H56 . . 119.9 ?
    C51 C56 H56 . . 119.9 ?
    C52 C51 C56 . . 119.2(3) ?
    C52 C51 P2 . . 117.3(3) ?
    C56 C51 P2 . . 123.5(3) ?
    C65 C64 F6 . . 119.8(3) ?
    C65 C64 C63 . . 123.2(3) ?
    F6 C64 C63 . . 116.9(3) ?
    C34 C35 C36 . . 118.5(3) ?
    C34 C35 H35 . . 120.8 ?
    C36 C35 H35 . . 120.8 ?
    C35 C34 F3 . . 118.3(3) ?
    C35 C34 C33 . . 123.0(3) ?
    F3 C34 C33 . . 118.8(3) ?
    C21 C26 C25 . . 121.9(4) ?
    C21 C26 H26 . . 119.0 ?
    C25 C26 H26 . . 119.0 ?
    C12 C11 C16 . . 118.4(3) ?
    C12 C11 P1 . . 122.3(3) ?
    C16 C11 P1 . . 119.1(3) ?
    C23 C24 F1 . . 118.0(4) ?
    C23 C24 C25 . . 123.1(4) ?
    F1 C24 C25 . . 118.9(4) ?
    O1 C1 C7 . . 119.4(4) ?
    O1 C1 C2 . . 116.5(3) ?
    C7 C1 C2 . . 124.2(4) ?
    C44 C45 C46 . . 116.8(3) ?
    C44 C45 H45 . . 121.6 ?
    C46 C45 H45 . . 121.6 ?
    C62 C61 C66 . . 118.3(3) ?
    C62 C61 P2 . . 124.3(3) ?
    C66 C61 P2 . . 117.3(3) ?
    C34 C33 C32 . . 118.9(3) ?
    C34 C33 H33 . . 120.6 ?
    C32 C33 H33 . . 120.6 ?
    C33 C32 C31 . . 120.1(3) ?
    C33 C32 H32 . . 120.0 ?
    C31 C32 H32 . . 120.0 ?
    C51 C52 C53 . . 120.3(3) ?
    C51 C52 H52 . . 119.8 ?
    C53 C52 H52 . . 119.8 ?
    C14 C13 C12 . . 117.8(4) ?
    C14 C13 H13 . . 121.1 ?
    C12 C13 H13 . . 121.1 ?
    C15 C16 C11 . . 120.7(4) ?
    C15 C16 H16 . . 119.7 ?
    C11 C16 H16 . . 119.7 ?
    C41 C46 C45 . . 122.2(3) ?
    C41 C46 H46 . . 118.9 ?
    C45 C46 H46 . . 118.9 ?
    C54 C53 C52 . . 118.3(3) ?
    C54 C53 H53 . . 120.8 ?
    C52 C53 H53 . . 120.8 ?
    C64 C65 C66 . . 118.6(3) ?
    C64 C65 H65 . . 120.7 ?
    C66 C65 H65 . . 120.7 ?
    C53 C54 F5 . . 118.3(4) ?
    C53 C54 C55 . . 123.3(3) ?
    F5 C54 C55 . . 118.4(4) ?
    C61 C62 C63 . . 121.4(3) ?
    C61 C62 H62 . . 119.3 ?
    C63 C62 H62 . . 119.3 ?
    C13 C12 C11 . . 121.4(3) ?
    C13 C12 H12 . . 119.3 ?
    C11 C12 H12 . . 119.3 ?
    C4 C3 C2 . . 132.4(4) ?
    C4 C3 H3 . . 113.8 ?
    C2 C3 H3 . . 113.8 ?
    C24 C25 C26 . . 117.9(4) ?
    C24 C25 H25 . . 121.1 ?
    C26 C25 H25 . . 121.1 ?
    C43 C42 C41 . . 121.8(3) ?
    C43 C42 H42 . . 119.1 ?
    C41 C42 H42 . . 119.1 ?
    C6 C7 C1 . . 132.2(4) ?
    C6 C7 H7 . . 113.9 ?
    C1 C7 H7 . . 113.9 ?
    C14 C15 C16 . . 118.4(4) ?
    C14 C15 H15 . . 120.8 ?
    C16 C15 H15 . . 120.8 ?
    C6 C5 C4 . . 128.3(4) ?
    C6 C5 H5 . . 115.8 ?
    C4 C5 H5 . . 115.8 ?
    C36 C31 C32 . . 118.8(3) ?
    C36 C31 P1 . . 118.0(3) ?
    C32 C31 P1 . . 123.3(3) ?
    C65 C66 C61 . . 120.8(3) ?
    C65 C66 H66 . . 119.6 ?
    C61 C66 H66 . . 119.6 ?
    C23 C22 C21 . . 121.4(3) ?
    C23 C22 H22 . . 119.3 ?
    C21 C22 H22 . . 119.3 ?
    C15 C14 F4 . . 119.4(4) ?
    C15 C14 C13 . . 123.4(4) ?
    F4 C14 C13 . . 117.2(4) ?
    C54 C55 C56 . . 118.6(3) ?
    C54 C55 H55 . . 120.7 ?
    C56 C55 H55 . . 120.7 ?
    C5 C6 C7 . . 129.3(4) ?
    C5 C6 H6 . . 115.3 ?
    C7 C6 H6 . . 115.3 ?
    C44 C43 C42 . . 117.9(3) ?
    C44 C43 H43 . . 121.0 ?
    C42 C43 H43 . . 121.0 ?
    C5 C4 C3 . . 128.5(4) ?
    C5 C4 H4 . . 115.7 ?
    C3 C4 H4 . . 115.7 ?
    C64 C63 C62 . . 117.6(4) ?
    C64 C63 H63 . . 121.2 ?
    C62 C63 H63 . . 121.2 ?
    C24 C23 C22 . . 117.8(3) ?
    C24 C23 H23 . . 121.1 ?
    C22 C23 H23 . . 121.1 ?
    O2 C2 C3 . . 119.2(4) ?
    O2 C2 C1 . . 115.9(3) ?
    C3 C2 C1 . . 124.9(4) ?
loop_
    _geom_torsion_atom_site_label_1
    _geom_torsion_atom_site_label_2
    _geom_torsion_atom_site_label_3
    _geom_torsion_atom_site_label_4
    _geom_torsion_site_symmetry_1
    _geom_torsion_site_symmetry_2
    _geom_torsion_site_symmetry_3
    _geom_torsion_site_symmetry_4
    _geom_torsion
    _geom_torsion_publ_flag
    O2 Cu P2 C51 . . . . -49.50(14) Y
    O1 Cu P2 C51 . . . . 32.18(15) Y
    P1 Cu P2 C51 . . . . 171.23(12) Y
    O2 Cu P2 C61 . . . . 67.82(13) Y
    O1 Cu P2 C61 . . . . 149.49(14) Y
    P1 Cu P2 C61 . . . . -71.45(12) Y
    O2 Cu P2 C41 . . . . -173.11(14) Y
    O1 Cu P2 C41 . . . . -91.43(16) Y
    P1 Cu P2 C41 . . . . 47.62(14) Y
    O2 Cu P1 C11 . . . . 23.73(15) Y
    O1 Cu P1 C11 . . . . -59.05(14) Y
    P2 Cu P1 C11 . . . . 157.35(12) Y
    O2 Cu P1 C21 . . . . -98.37(15) Y
    O1 Cu P1 C21 . . . . 178.85(14) Y
    P2 Cu P1 C21 . . . . 35.25(15) Y
    O2 Cu P1 C31 . . . . 139.70(14) Y
    O1 Cu P1 C31 . . . . 56.92(14) Y
    P2 Cu P1 C31 . . . . -86.68(12) Y
    O2 Cu O1 C1 . . . . -0.8(2) ?
    P1 Cu O1 C1 . . . . 115.1(2) ?
    P2 Cu O1 C1 . . . . -96.5(2) ?
    O1 Cu O2 C2 . . . . -0.3(2) ?
    P1 Cu O2 C2 . . . . -98.7(2) ?
    P2 Cu O2 C2 . . . . 116.4(2) ?
    C51 P2 C41 C46 . . . . -7.0(3) ?
    C61 P2 C41 C46 . . . . -113.7(3) ?
    Cu P2 C41 C46 . . . . 122.1(3) ?
    C51 P2 C41 C42 . . . . 171.3(3) ?
    C61 P2 C41 C42 . . . . 64.6(3) ?
    Cu P2 C41 C42 . . . . -59.5(3) ?
    C11 P1 C21 C26 . . . . -115.4(3) ?
    C31 P1 C21 C26 . . . . 137.3(3) ?
    Cu P1 C21 C26 . . . . 12.0(3) ?
    C11 P1 C21 C22 . . . . 62.7(3) ?
    C31 P1 C21 C22 . . . . -44.6(3) ?
    Cu P1 C21 C22 . . . . -169.9(2) ?
    C55 C56 C51 C52 . . . . -1.4(5) ?
    C55 C56 C51 P2 . . . . 176.9(3) ?
    C61 P2 C51 C52 . . . . -156.6(3) ?
    C41 P2 C51 C52 . . . . 98.3(3) ?
    Cu P2 C51 C52 . . . . -34.6(3) ?
    C61 P2 C51 C56 . . . . 25.0(3) ?
    C41 P2 C51 C56 . . . . -80.0(3) ?
    Cu P2 C51 C56 . . . . 147.0(2) ?
    C31 C36 C35 C34 . . . . -0.4(5) ?
    C36 C35 C34 F3 . . . . 178.8(3) ?
    C36 C35 C34 C33 . . . . 0.3(6) ?
    C22 C21 C26 C25 . . . . 0.7(5) ?
    P1 C21 C26 C25 . . . . 178.9(3) ?
    C21 P1 C11 C12 . . . . 18.1(3) ?
    C31 P1 C11 C12 . . . . 126.5(3) ?
    Cu P1 C11 C12 . . . . -112.7(3) ?
    C21 P1 C11 C16 . . . . -167.9(3) ?
    C31 P1 C11 C16 . . . . -59.5(3) ?
    Cu P1 C11 C16 . . . . 61.3(3) ?
    Cu O1 C1 C7 . . . . -179.0(2) ?
    Cu O1 C1 C2 . . . . 1.7(4) ?
    C43 C44 C45 C46 . . . . 1.3(6) ?
    F2 C44 C45 C46 . . . . -178.5(3) ?
    C51 P2 C61 C62 . . . . -90.2(3) ?
    C41 P2 C61 C62 . . . . 15.8(3) ?
    Cu P2 C61 C62 . . . . 145.9(3) ?
    C51 P2 C61 C66 . . . . 88.9(3) ?
    C41 P2 C61 C66 . . . . -165.1(2) ?
    Cu P2 C61 C66 . . . . -35.0(3) ?
    C35 C34 C33 C32 . . . . 0.3(5) ?
    F3 C34 C33 C32 . . . . -178.2(3) ?
    C34 C33 C32 C31 . . . . -0.8(5) ?
    C56 C51 C52 C53 . . . . 2.8(5) ?
    P2 C51 C52 C53 . . . . -175.6(3) ?
    C12 C11 C16 C15 . . . . -1.5(5) ?
    P1 C11 C16 C15 . . . . -175.7(3) ?
    C42 C41 C46 C45 . . . . -2.7(5) ?
    P2 C41 C46 C45 . . . . 175.6(3) ?
    C44 C45 C46 C41 . . . . 0.4(5) ?
    C51 C52 C53 C54 . . . . -2.2(5) ?
    F6 C64 C65 C66 . . . . -179.5(3) ?
    C63 C64 C65 C66 . . . . 2.1(6) ?
    C52 C53 C54 F5 . . . . -179.4(3) ?
    C52 C53 C54 C55 . . . . 0.2(6) ?
    C66 C61 C62 C63 . . . . 2.6(5) ?
    P2 C61 C62 C63 . . . . -178.4(3) ?
    C14 C13 C12 C11 . . . . 1.0(6) ?
    C16 C11 C12 C13 . . . . 0.5(5) ?
    P1 C11 C12 C13 . . . . 174.5(3) ?
    C23 C24 C25 C26 . . . . -1.2(6) ?
    F1 C24 C25 C26 . . . . 179.0(3) ?
    C21 C26 C25 C24 . . . . -0.2(6) ?
    C46 C41 C42 C43 . . . . 3.5(5) ?
    P2 C41 C42 C43 . . . . -175.0(3) ?
    O1 C1 C7 C6 . . . . -174.7(4) ?
    C2 C1 C7 C6 . . . . 4.5(6) ?
    C11 C16 C15 C14 . . . . 1.0(6) ?
    C35 C36 C31 C32 . . . . 0.0(5) ?
    C35 C36 C31 P1 . . . . 179.3(3) ?
    C33 C32 C31 C36 . . . . 0.6(5) ?
    C33 C32 C31 P1 . . . . -178.6(2) ?
    C11 P1 C31 C36 . . . . 150.2(3) ?
    C21 P1 C31 C36 . . . . -102.5(3) ?
    Cu P1 C31 C36 . . . . 27.8(3) ?
    C11 P1 C31 C32 . . . . -30.5(3) ?
    C21 P1 C31 C32 . . . . 76.8(3) ?
    Cu P1 C31 C32 . . . . -152.9(2) ?
    C64 C65 C66 C61 . . . . -0.1(5) ?
    C62 C61 C66 C65 . . . . -2.1(5) ?
    P2 C61 C66 C65 . . . . 178.8(3) ?
    C26 C21 C22 C23 . . . . 0.0(5) ?
    P1 C21 C22 C23 . . . . -178.1(3) ?
    C16 C15 C14 F4 . . . . 178.7(4) ?
    C16 C15 C14 C13 . . . . 0.6(7) ?
    C12 C13 C14 C15 . . . . -1.6(6) ?
    C12 C13 C14 F4 . . . . -179.7(3) ?
    C53 C54 C55 C56 . . . . 1.2(6) ?
    F5 C54 C55 C56 . . . . -179.2(3) ?
    C51 C56 C55 C54 . . . . -0.6(5) ?
    C4 C5 C6 C7 . . . . -1.9(8) ?
    C1 C7 C6 C5 . . . . -3.0(7) ?
    F2 C44 C43 C42 . . . . 179.2(3) ?
    C45 C44 C43 C42 . . . . -0.7(6) ?
    C41 C42 C43 C44 . . . . -1.8(6) ?
    C6 C5 C4 C3 . . . . 2.3(8) ?
    C2 C3 C4 C5 . . . . 1.9(7) ?
    C65 C64 C63 C62 . . . . -1.6(6) ?
    F6 C64 C63 C62 . . . . 179.9(3) ?
    C61 C62 C63 C64 . . . . -0.8(5) ?
    F1 C24 C23 C22 . . . . -178.3(3) ?
    C25 C24 C23 C22 . . . . 1.9(6) ?
    C21 C22 C23 C24 . . . . -1.3(5) ?
    Cu O2 C2 C3 . . . . -179.5(2) ?
    Cu O2 C2 C1 . . . . 1.3(4) ?
    C4 C3 C2 O2 . . . . 177.4(4) ?
    C4 C3 C2 C1 . . . . -3.4(6) ?
    O1 C1 C2 O2 . . . . -2.1(5) Y
    C7 C1 C2 O2 . . . . 178.7(3) ?
    O1 C1 C2 C3 . . . . 178.7(3) ?
    C7 C1 C2 C3 . . . . -0.5(6) ?
data_global
_journal_date_recd_electronic     2009-01-07
_journal_date_accepted     2009-03-23
_journal_name_full     'Acta Crystallographica, Section E'
_journal_year     2009
_journal_volume     65
_journal_issue      4
_journal_page_first     m448
_journal_page_last     m448
_journal_paper_category     QM
_journal_coeditor_code     YA2084
_publ_contact_author
;
      Gideon Steyl
      Department of Chemistry
      University of the Free State
      Bloemfontein 9300
      South Africa
;
_publ_contact_author_email     'geds12@yahoo.com'
_publ_contact_author_fax     'Intl-27-51-401-6384'
_publ_contact_author_phone     'Intl-27-51-401-9526'
_publ_section_title
;\
Bis[tris(4-fluorophenyl)phosphine-\k<i>P</i>](tropolonato-\k^2^<i>O</i>,\
<i>O</i>')copper(I)
;
loop_
    _publ_author_name
    _publ_author_address
    'Steyl, G.'
;     Department of Chemistry
      University of the Free State
      Bloemfontein 9300
      South Africa
;
