# Supplementary material for: Bis[tris­(4-fluoro­phen­yl)phosphine-κP](tropolonato-κ2 O,O′)copper(I)
Source: Acta Crystallogr Sect E Struct Rep Online. 2009 Mar 28;65(Pt 4):m448. doi: 10.1107/S1600536809010630 (PMC2968941; doi:10.1107/S1600536809010630)
Supplement: Supplementary file 2 [file e-65-0m448-Isup2.hkl]

#
# h,k,l, Fc-squared, Fo-squared, sigma(Fo-squared) and status flag
#
data_I
_shelx_title ' 7Llk11_G7 in P1'
_shelx_refln_list_code          4
_shelx_F_calc_maximum      195.33
_exptl_crystal_F_000       832.00
_reflns_d_resolution_high  0.7828
 
loop_
 _symmetry_equiv_pos_as_xyz
 'x, y, z'
 '-x, -y, -z'
 
_cell_length_a    10.5700
_cell_length_b    11.3990
_cell_length_c    15.8610
_cell_angle_alpha 100.548
_cell_angle_beta   92.663
_cell_angle_gamma  98.677
 
_shelx_F_squared_multiplier     1.000
 
loop_
 _refln_index_h
 _refln_index_k
 _refln_index_l
 _refln_F_squared_calc
 _refln_F_squared_meas
 _refln_F_squared_sigma
 _refln_observed_status
   2   0   0    12552.66    12739.69     55.97 o
   3   0   0    11553.93    12016.00     95.16 o
   4   0   0     2325.10     2375.17     36.66 o
   5   0   0      374.24      347.40     20.64 o
   6   0   0      542.29      436.12     24.45 o
   7   0   0      870.64      886.13     33.29 o
   8   0   0     1766.06     1783.52     47.69 o
   9   0   0     1164.45     1230.89     76.94 o
  10   0   0      493.56      416.44     50.58 o
  11   0   0        3.52        1.36     12.51 o
  12   0   0      305.15      256.36     90.22 o
  13   0   0       71.52      120.56    151.04 o
 -13   1   0      133.65      144.88    152.41 o
 -12   1   0       83.35      104.08     83.25 o
 -11   1   0      416.51      477.39     51.70 o
 -10   1   0     1021.62     1128.26     46.70 o
  -9   1   0       59.82       76.38     37.54 o
  -8   1   0       16.87       16.51     29.42 o
  -7   1   0       30.05       27.35     29.00 o
  -6   1   0      106.90      105.33     19.88 o
  -5   1   0     8931.21     8998.25    111.16 o
  -4   1   0    13845.90    14348.96    191.55 o
  -3   1   0     4804.21     4894.29     43.80 o
  -2   1   0     3249.87     3336.33     44.24 o
  -1   1   0     3868.38     3980.96     84.94 o
   1   1   0      198.88      192.04     15.26 o
   2   1   0    14274.30    14583.93     72.69 o
   3   1   0     1802.97     1766.53     32.88 o
   4   1   0     9628.89     9951.83     83.00 o
   5   1   0     2128.33     1971.11     58.78 o
   6   1   0     3103.11     3147.70     60.05 o
   7   1   0      621.60      572.88     33.84 o
   8   1   0     1805.31     1746.51     55.53 o
   9   1   0      132.33      116.77     44.00 o
  10   1   0        7.04       28.87     41.15 o
  11   1   0       32.68       32.40     65.12 o
  12   1   0       18.71       43.15    151.38 o
  13   1   0       11.39       -1.37      8.90 o
 -13   2   0      212.16      284.18    106.44 o
 -12   2   0       43.25      102.77     62.01 o
 -11   2   0      212.00      239.05     50.72 o
 -10   2   0      318.90      329.23     43.45 o
  -9   2   0        9.25        1.27      5.17 o
  -8   2   0        0.12       26.81     33.07 o
  -7   2   0      554.54      531.25     28.37 o
  -6   2   0      118.97      103.25     21.17 o
  -5   2   0     4415.20     4512.42     55.12 o
  -4   2   0     1496.22     1512.75     30.76 o
  -3   2   0     1584.87     1499.21     30.51 o
  -2   2   0      219.56      249.68     13.58 o
  -1   2   0      232.88      218.71     18.36 o
   0   2   0     1935.91     2056.97     31.68 o
   1   2   0    19831.96    20541.06    112.82 o
   2   2   0     3573.48     3476.43    245.55 o
   3   2   0     3181.76     3338.68     41.76 o
   4   2   0      954.06      978.82     29.10 o
   5   2   0     1403.46     1319.99     37.03 o
   6   2   0       14.98       13.76     14.95 o
   7   2   0       19.59       18.72     24.65 o
   8   2   0       41.16       38.56     39.04 o
   9   2   0      773.53      710.03     46.89 o
  10   2   0      129.12      209.38     65.68 o
  11   2   0       21.24       32.65     70.39 o
  12   2   0        2.59       61.65    127.75 o
 -13   3   0       24.61       54.55     66.34 o
 -12   3   0      139.10      182.71     76.42 o
 -11   3   0        3.38       15.05     43.25 o
 -10   3   0       36.03       15.49     31.78 o
  -9   3   0      400.93      379.18     37.29 o
  -8   3   0      105.60       98.96     30.71 o
  -7   3   0      434.43      406.04     26.11 o
  -6   3   0     5432.09     5300.98     94.61 o
  -5   3   0     3367.15     3313.25     54.81 o
  -4   3   0      220.55      205.84     19.18 o
  -3   3   0       61.62       63.35     13.81 o
  -2   3   0    14915.86    15739.26    199.67 o
  -1   3   0     7110.49     7050.72     75.04 o
   0   3   0      244.46      241.50     15.96 o
   1   3   0     1063.36     1017.59     34.33 o
   2   3   0     2774.86     2978.97     59.17 o
   3   3   0     3354.67     3387.13    204.43 o
   4   3   0        0.54        7.56     18.54 o
   5   3   0      205.83      168.57     23.10 o
   6   3   0      202.33      196.94     26.24 o
   7   3   0        5.76       14.46     21.20 o
   8   3   0      113.96      105.12     39.39 o
   9   3   0     1155.08     1157.84    169.02 o
  10   3   0        1.20        7.25     47.56 o
  11   3   0        0.60        7.90     76.26 o
  12   3   0        0.28       64.05    144.88 o
 -13   4   0       21.68        1.64     14.56 o
 -12   4   0       32.74       28.70     72.19 o
 -11   4   0      572.74      586.63    128.09 o
 -10   4   0      716.12      781.71     51.59 o
  -9   4   0     1240.39     1316.76     63.56 o
  -8   4   0      745.15      759.40     39.13 o
  -7   4   0     3090.79     3096.69     97.71 o
  -6   4   0      558.42      554.84     29.63 o
  -5   4   0       41.66       35.52     19.84 o
  -4   4   0      506.42      559.82     45.81 o
  -3   4   0        6.19       12.92     29.30 o
  -2   4   0     4218.15     4373.27     72.93 o
  -1   4   0     2698.88     2810.09     55.53 o
   0   4   0     4333.82     4520.25     77.75 o
   1   4   0     1621.70     1703.99     45.55 o
   2   4   0     6817.75     7254.82     97.64 o
   3   4   0        1.36       -4.95     38.50 o
   4   4   0        5.69       16.73     13.70 o
   5   4   0     1072.16     1007.06     42.82 o
   6   4   0      102.06       82.93     28.24 o
   7   4   0      182.70      169.04     49.32 o
   8   4   0      563.31      529.11     62.69 o
   9   4   0       56.22       34.89    151.69 o
  10   4   0        2.98       35.53     58.91 o
  11   4   0       34.03       73.98    138.71 o
  12   4   0       35.70       69.53    141.11 o
 -13   5   0       24.89       56.36     98.65 o
 -12   5   0       77.49       55.09     86.50 o
 -11   5   0      386.91      556.47     80.75 o
 -10   5   0        5.79       12.46    122.35 o
  -9   5   0      258.30      269.32     45.30 o
  -8   5   0       54.13       46.99     33.30 o
  -7   5   0      422.16      366.25     31.91 o
  -6   5   0      172.74      184.70     26.18 o
  -5   5   0     2840.05     2687.23    219.57 o
  -4   5   0      889.53      782.05    100.23 o
  -3   5   0     1058.84     1083.34     46.62 o
  -2   5   0      986.39     1021.74     77.92 o
  -1   5   0      985.68      901.58     38.50 o
   1   5   0      204.02      181.92     24.43 o
   2   5   0        3.27       11.66     10.89 o
   3   5   0     3166.78     3263.13    137.34 o
   4   5   0     2657.72     2900.01     79.52 o
   5   5   0      135.42      123.19     44.01 o
   6   5   0      359.89      273.77     49.40 o
   7   5   0      144.09      110.37     54.72 o
   8   5   0      190.08      155.29     62.51 o
   9   5   0      383.20      474.70     70.84 o
  10   5   0       15.74       84.60    125.70 o
  11   5   0       44.92       97.61    135.63 o
 -13   6   0      107.67      159.35    115.84 o
 -12   6   0      112.15      109.50     98.75 o
 -11   6   0       88.63      105.14     81.10 o
 -10   6   0        0.10       -7.66     48.16 o
  -9   6   0        0.77      -10.23     42.47 o
  -8   6   0      616.47      606.79     55.48 o
  -7   6   0      137.76      165.61     47.83 o
  -6   6   0      742.97      751.19     50.47 o
  -5   6   0     2145.71     2149.99     76.38 o
  -4   6   0      996.51     1028.94    113.19 o
  -3   6   0     3214.39     3217.21    127.41 o
  -2   6   0     2290.62     2424.46     65.98 o
  -1   6   0      746.36      664.34     45.89 o
   1   6   0     1436.13     1493.28     80.49 o
   2   6   0      171.22      137.73     32.22 o
   3   6   0     1506.10     1574.11     60.67 o
   4   6   0      153.68      162.81     41.31 o
   5   6   0        2.76       16.93     36.70 o
   6   6   0       19.60       43.53     61.15 o
   7   6   0       68.38       50.38     60.74 o
   8   6   0     1969.67     2120.76     96.86 o
   9   6   0      468.89      535.32    121.59 o
  10   6   0      114.81       81.17    121.59 o
  11   6   0      409.28      490.80    158.92 o
 -12   7   0        4.38       85.66    109.25 o
 -11   7   0        0.36       -1.33     69.29 o
 -10   7   0        6.82        3.67     18.43 o
  -9   7   0       10.48        1.53     10.27 o
  -8   7   0       51.00       40.77     63.99 o
  -7   7   0      182.56      156.72     54.37 o
  -6   7   0      209.62      165.16     46.08 o
  -5   7   0      370.92      304.12     45.29 o
  -4   7   0        1.09       20.10     36.75 o
  -3   7   0       16.19       18.59     55.38 o
  -2   7   0     1708.62     1654.55     60.13 o
  -1   7   0     2461.94     2407.05    107.54 o
   1   7   0     1880.14     1985.44     98.98 o
   2   7   0      545.13      451.41     61.65 o
   3   7   0      123.68       27.74     68.16 o
   4   7   0      589.62      547.36     77.06 o
   5   7   0      490.99      447.29     55.19 o
   6   7   0      112.16      141.89     58.78 o
   7   7   0      386.11      471.96    101.72 o
   8   7   0      420.28      400.03    110.28 o
   9   7   0      301.42      243.86    126.04 o
  10   7   0       37.01       42.13    216.46 o
 -12   8   0       44.84       89.26     87.42 o
 -11   8   0       67.81      129.71     79.90 o
 -10   8   0        3.97       28.76     38.13 o
  -9   8   0       23.09        9.22     32.18 o
  -8   8   0       74.16      119.84     65.88 o
  -7   8   0      411.34      351.51     62.23 o
  -6   8   0     1190.05     1102.61     65.38 o
  -5   8   0      859.47      798.73     78.60 o
  -4   8   0      161.29      147.28     44.88 o
  -3   8   0     2699.77     2781.19    257.73 o
  -2   8   0     2957.13     2756.94    185.29 o
  -1   8   0      149.83       66.10     54.46 o
   0   8   0       10.58       22.60     69.53 o
   1   8   0        0.74      -10.96     41.78 o
   2   8   0       52.21       47.26     71.24 o
   3   8   0     1402.87     1414.16    100.01 o
   4   8   0      961.54      955.56     90.42 o
   5   8   0      757.04      875.07     90.76 o
   6   8   0     1089.79     1156.60    106.52 o
   7   8   0      497.71      470.59    113.71 o
   8   8   0       59.95      103.09    142.14 o
   9   8   0        3.21       16.44     80.83 o
 -11   9   0       35.09       38.89    100.47 o
 -10   9   0       81.33       65.81     82.89 o
  -9   9   0       78.49       99.46     74.07 o
  -8   9   0      136.52      122.18     68.99 o
  -7   9   0      436.80      551.00     91.10 o
  -6   9   0     2248.06     2322.57    291.81 o
  -5   9   0      218.62      216.70     59.88 o
  -4   9   0      366.59      341.15     53.97 o
  -3   9   0      949.51      862.59    176.38 o
  -2   9   0        1.90       25.34     38.70 o
  -1   9   0      102.23       63.70     90.08 o
   0   9   0        6.96       12.99     52.00 o
   1   9   0      570.74      506.21     77.40 o
   2   9   0     1828.55     1967.63    118.50 o
   3   9   0      399.55      411.68     86.65 o
   4   9   0      147.14      130.49     87.34 o
   5   9   0      686.42      631.90    104.46 o
   6   9   0      270.72      276.05    118.50 o
   7   9   0       15.59       15.75    118.85 o
   8   9   0       20.53       31.17    123.98 o
 -11  10   0       93.25       82.93    121.85 o
 -10  10   0       86.46      145.25     90.45 o
  -9  10   0       75.14       65.10     79.53 o
  -8  10   0      123.06      145.85     87.31 o
  -7  10   0      192.60      178.86     76.84 o
  -6  10   0       18.09       20.86     49.56 o
  -5  10   0       33.79       49.98     70.77 o
  -4  10   0      333.25      316.49     75.86 o
  -3  10   0      115.48      169.53     90.76 o
  -2  10   0     1823.28     1991.61    123.64 o
  -1  10   0       53.13       88.36     83.91 o
   0  10   0     1264.23     1182.58     72.29 o
   1  10   0      466.78      466.76     65.24 o
   2  10   0      149.55      290.44     94.87 o
   3  10   0       75.71      104.12     98.30 o
   4  10   0       15.71        7.19     58.91 o
   5  10   0        8.29       37.67    115.08 o
   6  10   0       76.84      103.78    134.60 o
   7  10   0       86.15       62.33    142.14 o
 -10  11   0        4.17       10.05     98.25 o
  -9  11   0       66.63      147.33     95.03 o
  -8  11   0      320.42      340.11     96.99 o
  -7  11   0       29.24       45.25     66.24 o
  -6  11   0        5.08       -2.22     18.28 o
  -5  11   0       53.22       65.09     73.15 o
  -4  11   0      258.69      255.50    111.31 o
  -3  11   0      188.41      335.64    104.46 o
  -2  11   0       67.58      153.10    102.75 o
  -1  11   0       34.72       86.99     93.50 o
   0  11   0      365.61      376.37     72.66 o
   1  11   0      154.09      212.68     76.21 o
   2  11   0      142.14      212.00    102.41 o
   3  11   0      244.76      260.64    117.82 o
   4  11   0       40.87       23.97    101.38 o
   5  11   0       39.25       87.68    120.90 o
   6  11   0       34.21       26.37    155.15 o
  -9  12   0       75.68      105.82    114.16 o
  -8  12   0       40.37      121.34    104.63 o
  -7  12   0      139.90      153.95     94.95 o
  -6  12   0       36.65       20.21    103.09 o
  -5  12   0      151.61      166.45    128.09 o
  -4  12   0      555.35      724.03    121.24 o
  -3  12   0      306.89      404.14    123.64 o
  -2  12   0      165.74      198.99    120.22 o
  -1  12   0       81.57       92.12     84.61 o
   0  12   0      316.73      311.31     87.06 o
   1  12   0       23.89        7.13    101.41 o
   2  12   0       18.39       38.91     91.70 o
   3  12   0      100.02      140.42    135.63 o
   4  12   0       17.30       22.26    229.47 o
   5  12   0       89.62      133.57    158.58 o
  -7  13   0        2.43      118.85    152.75 o
  -6  13   0        7.89       14.73    140.42 o
  -5  13   0      148.45      171.25    159.26 o
  -4  13   0      211.58      363.39    131.52 o
  -3  13   0        8.29       43.15     94.53 o
  -2  13   0       28.88       84.25    162.34 o
  -1  13   0        1.02       40.77     84.53 o
   0  13   0       11.06       72.04    118.39 o
   1  13   0       30.53       14.09    106.48 o
   2  13   0        1.57       11.36     68.33 o
   3  13   0       13.66        3.86     93.12 o
  -4  14   0       36.57       75.35    141.79 o
  -3  14   0       68.67       89.73    217.14 o
  -2  14   0       33.06        4.20    107.67 o
  -1  14   0       14.02        5.58     76.09 o
   0  14   0       53.31      114.64    117.27 o
  -1 -14   1      135.95      122.48    110.77 o
   0 -14   1       12.61       32.00     85.01 o
   1 -14   1        0.13       -7.55     48.40 o
   2 -14   1        0.21        1.20     23.27 o
   3 -14   1       91.24       88.71    174.33 o
   4 -14   1      117.72      215.77    163.03 o
   5 -14   1       14.62       21.92    150.01 o
  -3 -13   1       80.24       39.41     98.06 o
  -2 -13   1       44.21       91.68     98.30 o
  -1 -13   1       44.38       51.65    106.86 o
   0 -13   1      165.41      176.65     92.07 o
   1 -13   1      504.48      553.14     99.21 o
   2 -13   1      161.90      176.43     93.53 o
   3 -13   1      254.80      294.55    140.08 o
   4 -13   1      227.24      209.95    148.64 o
   5 -13   1      128.20      119.19    121.59 o
   6 -13   1       15.84       29.45    130.15 o
   7 -13   1       36.57      109.60    145.22 o
  -5 -12   1       23.44       51.72    132.20 o
  -4 -12   1       40.71       87.68    147.27 o
  -3 -12   1       43.41       85.52     91.06 o
  -2 -12   1      185.36      150.29     95.05 o
  -1 -12   1      366.74      403.77     89.36 o
   0 -12   1       30.51       65.13     68.22 o
   1 -12   1      210.88      208.98     88.50 o
   2 -12   1      196.96      223.65    126.04 o
   3 -12   1      255.30      377.09    119.87 o
   4 -12   1       42.51       77.06    117.13 o
   5 -12   1      135.40      174.33    108.91 o
   6 -12   1        7.30       97.27    111.65 o
   7 -12   1       31.81      -10.27     93.50 o
   8 -12   1      173.31      231.18    141.11 o
   9 -12   1       22.12       17.12    121.93 o
  -7 -11   1      138.77      265.78    165.08 o
  -6 -11   1        0.28       56.85    127.75 o
  -5 -11   1       90.43      101.38    118.50 o
  -4 -11   1       10.22       20.89     69.53 o
  -3 -11   1      162.94      162.34    118.85 o
  -2 -11   1      731.24      880.17     77.62 o
  -1 -11   1       91.16      110.79     70.06 o
   0 -11   1        9.10        6.94     25.08 o
   1 -11   1      263.97      231.81     70.30 o
   2 -11   1      231.01      200.02    105.49 o
   3 -11   1      389.46      403.80    107.89 o
   4 -11   1      137.34       89.39     84.25 o
   5 -11   1       52.19       55.48    111.65 o
   6 -11   1      142.96      209.95    114.39 o
   7 -11   1       76.49      141.34     89.76 o
   8 -11   1       26.58       36.12     73.65 o
   9 -11   1       84.17       93.86    103.29 o
  10 -11   1       29.27       51.17    110.14 o
  -8 -10   1       48.35      113.71    176.73 o
  -7 -10   1       26.74       32.88    205.15 o
  -6 -10   1       92.84      148.99    137.34 o
  -5 -10   1        5.43        2.40    799.04 o
  -4 -10   1      170.07      166.11    114.05 o
  -3 -10   1      208.04      183.23     97.95 o
  -2 -10   1      162.72      191.45     99.32 o
  -1 -10   1       80.70       72.13     59.77 o
   0 -10   1      187.79      125.16     60.76 o
   1 -10   1       13.06       21.92    120.22 o
   2 -10   1        1.58        8.22     50.35 o
   3 -10   1      121.29       49.32     71.58 o
   4 -10   1        5.26       24.66     93.16 o
   5 -10   1      615.51      546.76    120.56 o
   6 -10   1        1.09       44.82     62.19 o
   7 -10   1      146.12       97.67     85.94 o
   8 -10   1       23.71       55.55     71.31 o
   9 -10   1      303.01      340.69     87.90 o
  10 -10   1      152.56      130.50    101.81 o
  11 -10   1       57.17       88.34     91.38 o
  -9  -9   1       11.96      -16.78    288.04 o
  -8  -9   1        0.85       76.03    107.54 o
  -7  -9   1      367.82      344.89    126.04 o
  -6  -9   1       44.64       16.10     55.14 o
  -5  -9   1       76.30       52.74    111.31 o
  -4  -9   1      125.16       23.63     77.75 o
  -3  -9   1      595.04      517.51     85.97 o
  -2  -9   1      245.34      174.67     78.43 o
  -1  -9   1      670.87      683.78     55.34 o
   0  -9   1      636.57      649.06     54.61 o
   1  -9   1      769.60      756.57     79.80 o
   2  -9   1      805.51      779.86     79.46 o
   3  -9   1      512.36      540.46     76.03 o
   4  -9   1      837.84      709.63     96.41 o
   5  -9   1       23.34       14.44     71.02 o
   6  -9   1      331.04      346.70     62.83 o
   7  -9   1      921.43      944.54     68.86 o
   8  -9   1      103.58      145.96     70.17 o
   9  -9   1       97.01      135.98     82.37 o
  10  -9   1       16.90       34.82     51.48 o
  11  -9   1       78.92      120.74     92.51 o
  -9  -8   1        7.72       24.66    120.56 o
  -8  -8   1      117.71       50.69    105.49 o
  -7  -8   1       85.98      114.05    108.23 o
  -6  -8   1      172.05      153.44     93.50 o
  -5  -8   1       19.37        5.14     40.07 o
  -4  -8   1        1.42      -11.99     61.65 o
  -3  -8   1      432.97      420.58     78.09 o
  -2  -8   1     1138.92      922.00     81.86 o
  -1  -8   1      336.59      349.34     66.10 o
   0  -8   1      141.77      148.05     43.33 o
   1  -8   1      191.21      230.84     65.42 o
   2  -8   1      635.39      592.86     68.16 o
   3  -8   1      753.22      784.39     50.30 o
   4  -8   1      409.44      453.19     46.43 o
   5  -8   1       47.36       16.07     29.62 o
   6  -8   1      664.43      588.76     54.37 o
   7  -8   1      672.78      752.45     65.42 o
   8  -8   1        0.97       36.75     71.31 o
   9  -8   1        0.68        9.91     22.09 o
  10  -8   1        2.97       16.82     74.96 o
  11  -8   1        8.18       38.98     62.23 o
  12  -8   1      135.18      147.31    113.02 o
 -10  -7   1        0.72       23.29    114.74 o
  -9  -7   1        0.53       20.21     81.17 o
  -8  -7   1       90.24      107.20    102.41 o
  -7  -7   1      263.95      237.35     93.50 o
  -6  -7   1      123.26      108.23     88.71 o
  -5  -7   1      227.05      131.18     79.46 o
  -4  -7   1      595.89      571.28     72.61 o
  -3  -7   1      447.52      455.52     64.05 o
  -2  -7   1      921.92     1060.02     79.80 o
  -1  -7   1      100.45       56.51     52.06 o
   0  -7   1      169.86      148.30     52.40 o
   1  -7   1       16.28       -4.45     20.55 o
   2  -7   1     2804.29     2872.16    115.42 o
   3  -7   1     1162.37     1019.46     51.88 o
   4  -7   1      470.48      440.41     44.52 o
   5  -7   1     1704.44     1610.14    118.33 o
   6  -7   1     1280.33     1297.01     65.51 o
   7  -7   1       38.67       51.52     47.40 o
   8  -7   1       49.40       54.56     57.98 o
   9  -7   1      106.57       99.32     73.70 o
  10  -7   1       43.24       66.91     71.64 o
  11  -7   1      227.04      303.63     87.88 o
  12  -7   1      294.34      354.82    102.93 o
 -11  -6   1        9.74      -21.58    171.59 o
 -10  -6   1        8.13        5.48    179.47 o
  -9  -6   1        2.19       22.26    145.22 o
  -8  -6   1       39.50       35.28     97.27 o
  -7  -6   1      520.14      571.97     88.71 o
  -6  -6   1       66.77       68.16     79.80 o
  -5  -6   1       54.18       59.25     57.88 o
  -4  -6   1      335.83      290.87     31.51 o
  -3  -6   1     1263.00     1143.96    132.72 o
  -2  -6   1     1818.88     1735.76     88.02 o
  -1  -6   1       88.81       58.22     35.62 o
   0  -6   1      478.18      544.22     55.14 o
   1  -6   1      586.73      488.40     54.11 o
   2  -6   1     3535.03     3119.85    138.03 o
   3  -6   1      182.32      225.02     33.53 o
   4  -6   1      883.98      757.12     59.85 o
   5  -6   1       52.86       43.45     19.17 o
   6  -6   1       30.98       34.62     27.75 o
   7  -6   1      303.40      310.65     34.29 o
   8  -6   1       20.51       22.33     26.62 o
   9  -6   1      114.89      138.94     65.84 o
  10  -6   1       23.28       50.89     59.00 o
  11  -6   1      149.01      194.40     83.52 o
  12  -6   1      117.08      145.73     92.64 o
 -11  -5   1       23.36       19.18    794.93 o
 -10  -5   1        3.20        8.22  14191.61 o
  -9  -5   1        2.02       77.40     98.64 o
  -8  -5   1     1219.73     1113.45    100.69 o
  -7  -5   1     1008.92     1146.91     77.58 o
  -6  -5   1       96.52       99.15     29.12 o
  -5  -5   1      336.50      289.23     23.66 o
  -4  -5   1      323.61      269.26     19.80 o
  -3  -5   1      577.55      445.99     23.40 o
  -2  -5   1     3150.16     3149.92    105.15 o
  -1  -5   1      141.19      111.31     38.36 o
   0  -5   1     2203.47     2323.48     86.31 o
   1  -5   1     4971.07     4881.92    120.90 o
   2  -5   1     1774.61     1657.78     94.91 o
   3  -5   1      123.35      117.06     11.31 o
   4  -5   1       47.35       38.85     15.31 o
   5  -5   1       67.21       63.82     20.88 o
   6  -5   1      966.80      919.17     54.99 o
   7  -5   1     1103.45      978.15     72.08 o
   8  -5   1      567.41      586.36     48.03 o
   9  -5   1      314.75      353.34     45.42 o
  10  -5   1      118.64      156.29     51.28 o
  11  -5   1      101.53      146.49     76.52 o
  12  -5   1        0.42       17.66     74.66 o
  13  -5   1        3.39       22.22     97.03 o
 -12  -4   1      152.84      183.58    154.47 o
 -11  -4   1       41.68       95.21    107.54 o
 -10  -4   1      110.14      126.04    117.13 o
  -9  -4   1      349.11      360.65     93.50 o
  -8  -4   1      112.69      119.72     58.53 o
  -7  -4   1      129.20      126.36     34.01 o
  -6  -4   1        5.46        8.61     19.63 o
  -5  -4   1      168.96      166.98     25.15 o
  -4  -4   1     1800.49     1626.16     36.27 o
  -3  -4   1     6422.04     6064.65    339.92 o
  -2  -4   1     4948.01     5197.70    121.24 o
  -1  -4   1     4484.47     4830.89    109.94 o
   1  -4   1       40.10       43.88     17.58 o
   2  -4   1      192.32      175.18     19.17 o
   3  -4   1        5.62       17.44     19.82 o
   4  -4   1     2019.90     1817.46     87.06 o
   5  -4   1      739.03      668.39     28.91 o
   6  -4   1     4606.06     4678.41    148.88 o
   7  -4   1     1183.15     1187.29     43.78 o
   8  -4   1       96.05       93.08     37.97 o
   9  -4   1      553.40      535.40     44.56 o
  10  -4   1       11.98       37.84     51.47 o
  11  -4   1      188.55      121.20     60.25 o
  12  -4   1        8.92       13.75     77.90 o
  13  -4   1       16.88       66.84     87.14 o
 -12  -3   1       37.82       76.03    114.05 o
 -11  -3   1       10.95       -9.59     71.58 o
 -10  -3   1      267.83      280.16    104.46 o
  -9  -3   1      146.79      122.82     60.99 o
  -8  -3   1        1.58        5.92     40.82 o
  -7  -3   1      768.82      827.86     38.15 o
  -6  -3   1     1577.22     1612.63     44.95 o
  -5  -3   1     2693.93     2608.66     54.14 o
  -4  -3   1     3665.08     3672.32     92.57 o
  -3  -3   1      448.49      390.16     20.30 o
  -2  -3   1     6314.42     6336.68    330.34 o
  -1  -3   1      336.81      316.12     37.67 o
   0  -3   1     2025.73     2009.42     62.68 o
   1  -3   1     7588.21     7657.69    175.70 o
   2  -3   1       53.69       38.30     14.25 o
   3  -3   1     6545.04     6533.11    196.32 o
   4  -3   1      189.61      156.92     19.64 o
   5  -3   1      978.43      928.61     37.67 o
   6  -3   1     1122.00     1187.90     38.81 o
   7  -3   1      749.06      744.65     36.48 o
   8  -3   1       40.17       39.21     32.22 o
   9  -3   1       13.83       17.39     23.98 o
  10  -3   1      129.57      159.47     43.79 o
  11  -3   1      326.71      362.54     52.11 o
  12  -3   1        2.84       11.94     33.52 o
  13  -3   1        0.45       18.79     85.00 o
 -12  -2   1        9.34      -29.11    120.56 o
 -11  -2   1        1.92      -19.18     84.94 o
 -10  -2   1        0.61       11.08     53.14 o
  -9  -2   1      795.41      907.91     79.45 o
  -8  -2   1       25.86       51.18     40.15 o
  -7  -2   1      744.87      823.44     38.52 o
  -6  -2   1       29.49       24.40     22.01 o
  -5  -2   1     1523.24     1445.53     39.91 o
  -4  -2   1      115.67      109.29     20.57 o
  -3  -2   1     2747.76     2905.36     52.96 o
  -2  -2   1       76.27       62.90     16.64 o
  -1  -2   1     4926.24     5322.03     85.28 o
   0  -2   1      197.72      199.33     23.97 o
   1  -2   1      424.70      431.79     22.16 o
   2  -2   1      377.39      396.83     23.60 o
   3  -2   1      402.32      429.30     17.79 o
   4  -2   1      206.49      221.45     17.03 o
   5  -2   1      305.74      332.13     20.86 o
   6  -2   1       87.81       83.32     21.04 o
   7  -2   1      941.43      935.45     34.35 o
   8  -2   1       73.01       91.30     29.39 o
   9  -2   1       78.06       90.83     35.46 o
  10  -2   1        6.12       34.49     52.68 o
  11  -2   1      178.28      247.33     52.41 o
  12  -2   1      247.95      234.89     60.89 o
  13  -2   1       35.55       67.50     90.32 o
 -13  -1   1       28.27       -0.68     16.10 o
 -12  -1   1        2.26      -16.10    186.32 o
 -11  -1   1       87.92       31.66     50.84 o
 -10  -1   1      156.04      151.27     52.88 o
  -9  -1   1     1293.96     1352.26     54.46 o
  -8  -1   1      154.81      168.34     37.10 o
  -7  -1   1     3093.68     3146.73     66.91 o
  -6  -1   1     1201.32     1192.09     40.45 o
  -5  -1   1     7159.22     7763.69     84.76 o
  -4  -1   1     1140.04     1145.54     32.89 o
  -3  -1   1     4314.61     4608.20     52.10 o
  -2  -1   1      209.92      240.16     15.52 o
  -1  -1   1      986.65      942.19     79.63 o
   1  -1   1      283.92      321.41     18.68 o
   2  -1   1     1110.96     1148.30     23.14 o
   3  -1   1       96.90       86.22     14.15 o
   4  -1   1      175.19      208.43     17.07 o
   5  -1   1      804.30      759.65     26.75 o
   6  -1   1      186.50      157.57     22.19 o
   7  -1   1        6.20       -6.24     22.00 o
   8  -1   1      128.77      108.09     29.95 o
   9  -1   1       13.06       22.79     32.37 o
  10  -1   1      369.57      361.29     44.58 o
  11  -1   1      262.25      257.04     59.12 o
  12  -1   1      168.45      219.20     68.91 o
  13  -1   1       67.35       66.98    133.25 o
 -13   0   1       47.72      132.55    153.10 o
 -12   0   1       45.87       25.69    214.06 o
 -11   0   1      420.55      482.83     75.00 o
 -10   0   1     1016.89      992.41     71.90 o
  -9   0   1      446.04      422.35     43.30 o
  -8   0   1      111.14       84.36     30.36 o
  -7   0   1      906.10      860.79     33.27 o
  -6   0   1     1251.29     1241.40     34.19 o
  -5   0   1     1755.70     2000.24     37.91 o
  -4   0   1      543.17      597.27     27.48 o
  -3   0   1     4335.46     4426.68     51.97 o
  -2   0   1     4194.84     4347.74     39.86 o
  -1   0   1     1789.89     1973.11     38.36 o
   1   0   1      481.90      539.55     15.39 o
   2   0   1     3704.28     3862.62     32.90 o
   3   0   1     7542.62     7934.62     55.82 o
   4   0   1     3051.03     3065.35     41.39 o
   5   0   1      165.99      131.62     18.92 o
   6   0   1       49.63       49.55     23.62 o
   7   0   1      208.75      236.12     26.12 o
   8   0   1       40.92       27.01     33.65 o
   9   0   1       89.40       52.64     37.20 o
  10   0   1      580.02      638.21     52.35 o
  11   0   1       84.85       88.98     61.45 o
  12   0   1       44.85       38.05     88.64 o
  13   0   1        2.49       48.79    104.23 o
 -13   1   1       94.26      180.73     98.85 o
 -12   1   1       36.01       61.29    107.47 o
 -11   1   1      489.54      607.79     59.06 o
 -10   1   1       67.04       83.01     39.10 o
  -9   1   1        1.68       -3.86     45.65 o
  -8   1   1       40.03       54.58     30.05 o
  -7   1   1      534.96      542.03     28.13 o
  -6   1   1      718.79      753.10     28.42 o
  -5   1   1     2189.10     2150.12     38.93 o
  -4   1   1       87.48       92.30     14.82 o
  -3   1   1     1560.18     1712.37     27.86 o
  -2   1   1    21768.72    22101.08    290.96 o
  -1   1   1      772.22      860.93     21.45 o
   0   1   1     9697.67       35.62      5.14 o
   1   1   1     4899.86     4932.00     48.92 o
   2   1   1     2887.17     3011.63     32.03 o
   3   1   1    13537.39    14345.02    265.18 o
   4   1   1       66.20       44.21     21.13 o
   5   1   1      126.29      139.83     21.93 o
   6   1   1      861.39      921.87     84.01 o
   7   1   1      784.56      791.20     37.09 o
   8   1   1        4.97       17.65     33.41 o
   9   1   1      750.07      822.35     45.79 o
  10   1   1      471.71      466.30     52.95 o
  11   1   1       10.61       34.63     76.81 o
  12   1   1        7.88       33.66     70.59 o
  13   1   1       19.15       14.29     32.83 o
 -13   2   1        4.14        4.36     25.00 o
 -12   2   1      169.26      153.90     67.37 o
 -11   2   1       16.87       32.98     50.65 o
 -10   2   1      693.90      684.60     49.72 o
  -9   2   1       27.22       24.43     43.18 o
  -8   2   1      136.56      129.39     28.82 o
  -7   2   1      338.97      345.48     29.58 o
  -6   2   1     1798.53     1806.32     40.09 o
  -5   2   1       16.81       14.48     14.88 o
  -4   2   1      163.68      146.61     16.42 o
  -3   2   1      120.33      101.32     16.09 o
  -2   2   1      792.50      756.07     38.36 o
  -1   2   1     7047.65     7096.39    129.29 o
   0   2   1     6323.49     6030.53    391.47 o
   1   2   1      328.92      386.71     22.63 o
   2   2   1       25.28       15.18     22.99 o
   3   2   1      210.04      221.99     14.70 o
   4   2   1      590.63      584.20     23.55 o
   5   2   1     2211.17     2136.17     51.19 o
   6   2   1     3608.44     3917.71     65.85 o
   7   2   1     2735.25     2855.73     61.35 o
   8   2   1      639.58      631.63     61.93 o
   9   2   1      409.96      437.87     47.62 o
  10   2   1       76.77       83.44     69.77 o
  11   2   1        0.19        9.41     63.94 o
  12   2   1        2.90       17.14     50.35 o
 -13   3   1        6.27       16.37    156.43 o
 -12   3   1       65.56       67.37     82.55 o
 -11   3   1        1.58        9.75     41.05 o
 -10   3   1      202.09      174.31     48.90 o
  -9   3   1       18.68       31.38     43.81 o
  -8   3   1       76.89       88.66     30.39 o
  -7   3   1      137.87      115.84     26.08 o
  -6   3   1      141.60      102.67     21.79 o
  -5   3   1       65.46       17.94     13.93 o
  -4   3   1     1298.81     1128.93     42.90 o
  -3   3   1     6685.64     7207.08    138.20 o
  -2   3   1    13732.23    14047.45    145.39 o
  -1   3   1      844.05      964.12     42.47 o
   0   3   1      579.28      587.44     22.60 o
   1   3   1     3710.27     3759.75     61.87 o
   2   3   1     1810.41     1950.65     50.05 o
   3   3   1     1457.29     1463.78     49.03 o
   4   3   1     1341.00     1208.96     31.58 o
   5   3   1     1191.67     1185.53     31.92 o
   6   3   1      996.73     1040.71     35.22 o
   7   3   1      519.94      554.79     34.08 o
   8   3   1       53.08       77.91     57.00 o
   9   3   1        4.03       -2.26     80.78 o
  10   3   1       21.93        2.35     74.55 o
  11   3   1      124.95      179.31     86.82 o
  12   3   1       52.50       23.88    147.33 o
 -13   4   1        2.02      -10.62    103.78 o
 -12   4   1       18.18       11.42     44.70 o
 -11   4   1        8.14       40.39     66.05 o
 -10   4   1       52.93       73.01     68.30 o
  -9   4   1     1036.95      968.31     60.90 o
  -8   4   1       55.27       72.50     46.16 o
  -7   4   1        2.88       12.14     37.33 o
  -6   4   1     2908.98     2869.28     76.72 o
  -5   4   1     3623.92     3534.07     79.49 o
  -4   4   1     1091.98     1229.06     47.55 o
  -3   4   1     5719.15     5930.36     90.09 o
  -2   4   1      346.47      354.12     31.00 o
  -1   4   1      746.67      782.13     43.67 o
   0   4   1       35.06       38.90     14.89 o
   1   4   1      332.80      322.97     33.22 o
   2   4   1     4157.18     4258.26    260.64 o
   3   4   1     1141.54     1113.30     47.18 o
   4   4   1     1734.26     1792.44    124.67 o
   5   4   1       47.23       47.35     35.01 o
   6   4   1        2.61        7.44     18.37 o
   7   4   1      222.36      211.00     49.64 o
   8   4   1      564.30      550.15     87.51 o
   9   4   1      163.44      161.63     67.35 o
  10   4   1      165.15      189.82     74.45 o
  11   4   1       17.69       36.74     89.72 o
  12   4   1       31.58      106.38     93.32 o
 -13   5   1       18.17      -10.27     32.19 o
 -12   5   1       14.88       10.74    100.08 o
 -11   5   1        1.24       -6.83     70.66 o
 -10   5   1        3.84       50.19     76.49 o
  -9   5   1      801.70      938.32    118.16 o
  -8   5   1      799.18      754.82     54.36 o
  -7   5   1     4040.61     4186.16    172.27 o
  -6   5   1      801.56      772.34     47.73 o
  -5   5   1      480.22      586.27     84.94 o
  -4   5   1      413.56      436.07     39.73 o
  -3   5   1     2201.63     2261.69     63.53 o
  -2   5   1     2376.70     2361.37     60.89 o
  -1   5   1     6070.48     5825.15    110.97 o
   0   5   1     2262.64     2154.71     66.62 o
   1   5   1     2385.80     2373.15     75.01 o
   2   5   1     1273.14     1290.01     48.96 o
   3   5   1     2242.24     2199.07     69.36 o
   4   5   1      362.33      369.15     38.76 o
   5   5   1       73.11      104.97     60.11 o
   6   5   1      123.45      113.34     46.43 o
   7   5   1       33.97       79.20     56.46 o
   8   5   1      641.35      619.53     66.57 o
   9   5   1       67.19       96.99     77.95 o
  10   5   1        5.67       17.31     61.96 o
  11   5   1       32.76       30.42    100.86 o
 -12   6   1      175.01      290.58     95.21 o
 -11   6   1      126.33      261.35     85.23 o
 -10   6   1       59.06       89.04     64.01 o
  -9   6   1       61.97       52.54     62.02 o
  -8   6   1      253.96      241.53     52.13 o
  -7   6   1      235.42      223.36     50.57 o
  -6   6   1      178.00      159.45     46.24 o
  -5   6   1     1084.17     1053.66     54.72 o
  -4   6   1        2.19       18.17     19.07 o
  -3   6   1      325.00      211.00     34.08 o
  -2   6   1     2304.06     2040.10     61.39 o
  -1   6   1     1080.52     1068.47     65.25 o
   0   6   1      422.44      390.96     29.11 o
   1   6   1     1006.27     1101.89     45.34 o
   2   6   1      338.09      360.98     43.84 o
   3   6   1       14.94       63.54     34.05 o
   4   6   1      463.93      517.38     69.18 o
   5   6   1       44.10       31.45     37.42 o
   6   6   1       52.20       49.75     57.92 o
   7   6   1      377.58      561.33    103.43 o
   8   6   1       25.29       64.93     66.57 o
   9   6   1      119.66      137.51     85.05 o
  10   6   1       21.37       50.97     89.07 o
  11   6   1        4.16      -11.64    115.08 o
 -12   7   1      324.86      400.56    110.97 o
 -11   7   1      366.55      343.26     87.48 o
 -10   7   1      184.65      241.79     77.34 o
  -9   7   1        2.34        6.62     39.31 o
  -8   7   1      234.30      189.41     60.78 o
  -7   7   1        7.86       36.87     57.13 o
  -6   7   1     1576.22     1580.00    225.19 o
  -5   7   1      110.16      124.09     43.82 o
  -4   7   1      910.05      911.75    111.14 o
  -3   7   1       83.39       76.43     38.82 o
  -2   7   1     1058.78      991.13     49.06 o
  -1   7   1      666.02      616.69     50.00 o
   1   7   1      699.32      695.42     48.98 o
   2   7   1      211.80      200.45     37.77 o
   3   7   1      779.26      723.03     49.59 o
   4   7   1       46.27       56.83     41.55 o
   5   7   1       55.15       44.44     62.96 o
   6   7   1      263.34      225.71     62.36 o
   7   7   1        3.18       27.65     86.54 o
   8   7   1       33.63        2.14     32.71 o
   9   7   1       74.67       82.31    109.01 o
  10   7   1       61.54       59.94    172.96 o
 -12   8   1      177.14      203.35    111.00 o
 -11   8   1      118.00       71.31     99.08 o
 -10   8   1        3.08      -19.48     91.63 o
  -9   8   1        0.27       52.13     91.58 o
  -8   8   1      184.24      161.64     70.23 o
  -7   8   1      506.15      543.41     62.97 o
  -6   8   1      613.57      540.03     60.28 o
  -5   8   1        2.49        5.88     17.30 o
  -4   8   1      472.31      408.85     54.97 o
  -3   8   1     1097.06     1042.72     84.94 o
  -2   8   1       65.33       91.00     42.61 o
  -1   8   1      115.81       82.89     39.95 o
   1   8   1      170.19      154.47     70.21 o
   2   8   1      501.30      594.23     72.27 o
   3   8   1      297.56      330.81     51.88 o
   4   8   1      154.66      164.57     55.19 o
   5   8   1       30.93       91.64     55.34 o
   6   8   1       14.52       57.11     62.46 o
   7   8   1      159.76      189.81     75.77 o
   8   8   1      137.86      117.48    131.86 o
   9   8   1        2.61        7.53   1055.91 o
 -11   9   1      150.34      148.92    108.79 o
 -10   9   1        2.53       49.12     57.52 o
  -9   9   1      238.40      365.27     85.44 o
  -8   9   1      203.47      243.12     77.70 o
  -7   9   1      904.02      865.05     72.28 o
  -6   9   1      212.92      183.20     63.81 o
  -5   9   1      783.30      716.38     58.60 o
  -4   9   1       52.36       73.13     60.51 o
  -3   9   1      106.58       59.70     55.57 o
  -2   9   1     1585.43     1498.98    190.77 o
  -1   9   1       87.23       54.46     64.73 o
   1   9   1      784.20      795.96     83.91 o
   2   9   1       80.80       83.91     90.08 o
   3   9   1      776.86      675.06     89.05 o
   4   9   1      124.88       94.87     89.39 o
   5   9   1       29.38       69.53    102.41 o
   6   9   1      342.44      299.00    115.08 o
   7   9   1      198.63      187.69    131.52 o
   8   9   1        4.26       -7.53     76.72 o
 -10  10   1       15.95        6.25     60.00 o
  -9  10   1       62.63       39.01     81.22 o
  -8  10   1      162.60      150.00     80.54 o
  -7  10   1        6.57        1.65     54.71 o
  -6  10   1        0.46        2.05     13.36 o
  -5  10   1       32.57       11.33     39.48 o
  -4  10   1      274.47      258.09     63.53 o
  -3  10   1      197.40      147.88     58.18 o
  -2  10   1       15.24      -19.18     67.47 o
  -1  10   1      444.67      341.81     95.90 o
   0  10   1       80.43       49.84     64.19 o
   1  10   1       59.37       38.70     81.17 o
   2  10   1      680.92      632.59     96.58 o
   3  10   1      183.75      213.37    104.46 o
   4  10   1        1.49       46.24    135.97 o
   5  10   1      167.18      178.10    119.53 o
   6  10   1       61.48       16.78    277.08 o
   7  10   1        0.27        6.85    200.70 o
 -10  11   1        6.09      -10.45    114.12 o
  -9  11   1        3.92        6.39     94.73 o
  -8  11   1       33.40       57.23     88.79 o
  -7  11   1      266.19      166.45     90.33 o
  -6  11   1        8.64      -10.75    118.52 o
  -5  11   1      103.10      110.19     75.89 o
  -4  11   1      225.77      185.99     73.43 o
  -3  11   1       13.64       25.69    109.60 o
  -2  11   1      128.49      122.61     98.64 o
  -1  11   1      410.39      450.38    108.57 o
   0  11   1      503.19      484.40     78.76 o
   1  11   1      162.95      128.82     81.86 o
   2  11   1      466.27      583.27    114.05 o
   3  11   1      435.67      260.98    117.82 o
   4  11   1       14.42      -21.92    101.72 o
   5  11   1        3.80       83.91    143.85 o
   6  11   1        4.91       30.14    112.34 o
  -8  12   1      230.71      251.68    109.09 o
  -7  12   1        1.74       24.09     64.34 o
  -6  12   1       21.37       31.49    110.31 o
  -5  12   1       11.54       40.74     67.33 o
  -4  12   1       21.58       54.80    127.07 o
  -3  12   1      882.83      754.17    122.61 o
  -2  12   1      192.26      331.53    127.41 o
  -1  12   1      168.68      182.82     76.12 o
   0  12   1       80.84       83.79     83.13 o
   1  12   1      301.02      273.48     90.09 o
   2  12   1       43.70       19.82     64.01 o
   3  12   1       36.09       61.65    114.74 o
   4  12   1       10.11        0.00      2.40 o
   5  12   1       20.42        7.88    115.76 o
  -7  13   1       33.95       87.34    157.55 o
  -6  13   1        4.72       47.61    139.05 o
  -5  13   1        8.77       46.92    320.58 o
  -4  13   1      547.47      663.07    152.41 o
  -3  13   1      170.98      339.41    146.59 o
  -2  13   1      197.55      277.42    144.88 o
  -1  13   1       90.65      137.45     98.31 o
   0  13   1      115.79      147.91    103.50 o
   1  13   1        7.75       47.20    105.29 o
   2  13   1      197.97      181.57    108.89 o
   3  13   1       63.23       65.70    103.40 o
  -4  14   1       13.49       59.59    155.84 o
  -3  14   1       29.35      134.60    158.58 o
  -2  14   1       50.97       64.35    153.35 o
  -1  14   1       44.39       96.08    113.70 o
  -1 -14   2       61.72       98.62    116.03 o
   0 -14   2      191.78      176.87    108.02 o
   1 -14   2        2.56       12.14    135.94 o
   2 -14   2       12.58       13.35     67.28 o
   3 -14   2       66.02      115.51    102.86 o
   4 -14   2        0.55       23.29    139.74 o
   5 -14   2      132.93       90.08    158.23 o
  -4 -13   2       20.59      -32.65    133.08 o
  -3 -13   2       43.08       -2.51     93.58 o
  -2 -13   2       32.29       65.08    101.29 o
  -1 -13   2       14.20       68.27     90.37 o
   0 -13   2       87.29      118.03     99.43 o
   1 -13   2       13.70       58.86     79.53 o
   2 -13   2        0.00      -11.83     50.21 o
   3 -13   2        5.24       10.27     58.22 o
   4 -13   2      132.58      189.74    148.64 o
   5 -13   2      127.51      157.55    140.42 o
   6 -13   2       62.88       36.65    151.04 o
   7 -13   2        0.71       22.60     86.99 o
  -5 -12   2      110.09      116.79    160.97 o
  -4 -12   2        6.34       12.66    152.32 o
  -3 -12   2       60.30       78.19     94.52 o
  -2 -12   2      210.53      228.12     88.46 o
  -1 -12   2       19.01       55.32     81.94 o
   0 -12   2      283.01      329.37     76.85 o
   1 -12   2       44.94       41.90     86.70 o
   2 -12   2      377.93      381.20    113.37 o
   3 -12   2      174.46      192.82    121.24 o
   4 -12   2      505.10      613.41    117.82 o
   5 -12   2      101.94       39.39     98.98 o
   6 -12   2        7.46       17.81     85.62 o
   7 -12   2       38.00       89.73    145.56 o
   8 -12   2       25.73       19.52    124.33 o
   9 -12   2       91.00      252.42    164.06 o
  -7 -11   2      194.96      306.88    164.74 o
  -6 -11   2      186.49      171.59    132.89 o
  -5 -11   2        2.44       62.68    146.25 o
  -4 -11   2       14.97       10.96    163.71 o
  -3 -11   2      110.46      109.98     81.79 o
  -2 -11   2       21.09       20.64     36.48 o
  -1 -11   2      754.87      855.31     78.95 o
   0 -11   2      890.37      877.03     69.38 o
   1 -11   2       32.00       -0.86     45.66 o
   2 -11   2     1415.47     1580.96    120.56 o
   3 -11   2      354.47      266.46    100.01 o
   4 -11   2      388.57      364.76     98.30 o
   5 -11   2        8.42       -1.03     27.06 o
   6 -11   2       19.13      -11.64    747.32 o
   7 -11   2      153.85      155.49    116.79 o
   8 -11   2      332.91      335.64    132.55 o
   9 -11   2      173.28      179.47    137.00 o
  10 -11   2       38.18       35.62    143.85 o
  -8 -10   2       53.79      100.01    162.69 o
  -7 -10   2      183.92      158.58    122.27 o
  -6 -10   2        2.02       -0.68    201.39 o
  -5 -10   2      121.07       96.58    120.22 o
  -4 -10   2       19.08       27.74     78.77 o
  -3 -10   2      454.20      424.35     94.53 o
  -2 -10   2      653.27      725.01     66.62 o
  -1 -10   2      345.54      358.41     63.67 o
   0 -10   2     1695.54     1755.47    101.21 o
   1 -10   2      186.43      161.67     55.07 o
   2 -10   2       88.36      185.97     79.80 o
   3 -10   2       46.73       73.98     76.38 o
   4 -10   2        5.12       41.78     96.58 o
   5 -10   2      107.81      123.98     78.77 o
   6 -10   2        2.48      -34.25     69.18 o
   7 -10   2      714.80      904.87    110.63 o
   8 -10   2      690.65      649.65     83.40 o
   9 -10   2       44.70       70.26    108.08 o
  10 -10   2       19.84        5.60     39.56 o
  11 -10   2       17.73       12.39    123.39 o
  -9  -9   2        0.92       63.02    152.75 o
  -8  -9   2       11.65        5.82   1125.10 o
  -7  -9   2       84.61       72.61    113.71 o
  -6  -9   2      103.53      172.27    108.57 o
  -5  -9   2      593.19      614.44     97.95 o
  -4  -9   2      742.50      672.32     90.08 o
  -3  -9   2      613.89      518.19     82.20 o
  -2  -9   2      962.20     1068.24     93.50 o
  -1  -9   2      791.96      936.93     60.06 o
   0  -9   2       38.24       44.15     55.54 o
   1  -9   2        4.65      -28.08     59.94 o
   2  -9   2      132.23      158.23     70.90 o
   3  -9   2     2013.18     2254.64    120.90 o
   4  -9   2      848.61      913.78     88.71 o
   5  -9   2      121.89       71.24     86.31 o
   6  -9   2        6.73       10.81     86.56 o
   7  -9   2       31.51       55.34     57.88 o
   8  -9   2       28.34       43.02     79.51 o
   9  -9   2      131.43      119.73     84.26 o
  10  -9   2        1.86        8.44     93.41 o
  11  -9   2        1.44       -5.72     62.92 o
 -10  -8   2        1.96      -35.62    188.37 o
  -9  -8   2       45.19       97.61    133.23 o
  -8  -8   2       33.76       48.63    114.05 o
  -7  -8   2     1285.95     1375.80    117.82 o
  -6  -8   2      189.72      146.59     98.98 o
  -5  -8   2      429.16      512.37     88.71 o
  -4  -8   2      518.97      519.91     78.09 o
  -3  -8   2      995.24     1013.78     86.99 o
  -2  -8   2      382.33      373.66     71.24 o
  -1  -8   2      309.47      334.91     45.11 o
   0  -8   2      155.70      195.59     43.06 o
   1  -8   2       35.35       55.48     64.73 o
   2  -8   2     1372.12     1396.35     91.10 o
   3  -8   2      731.89      662.61     50.35 o
   4  -8   2     1110.84     1024.74     84.60 o
   5  -8   2     1084.47     1104.81    137.00 o
   6  -8   2     1211.25     1317.60     95.38 o
   7  -8   2       13.81        8.26     74.44 o
   8  -8   2       33.98       90.20     61.59 o
   9  -8   2      609.45      671.21     99.67 o
  10  -8   2       42.74       59.52     69.57 o
  11  -8   2       27.89       25.65     80.48 o
  12  -8   2       43.46       60.04    115.85 o
 -10  -7   2        3.12       77.40    136.66 o
  -9  -7   2        2.12       24.66    127.41 o
  -8  -7   2      225.18      245.91    110.28 o
  -7  -7   2      600.49      572.99     96.58 o
  -6  -7   2       10.29       28.08     72.95 o
  -5  -7   2     1027.10      895.97     85.62 o
  -4  -7   2        1.95        7.96     25.47 o
  -3  -7   2      504.87      482.58     62.33 o
  -2  -7   2      876.29      894.60     73.64 o
  -1  -7   2     1468.41     1445.90     60.18 o
   0  -7   2      811.04      766.88     45.41 o
   1  -7   2     2015.12     1858.38     92.82 o
   2  -7   2     1992.40     2021.75     97.61 o
   3  -7   2        0.73       13.33     17.86 o
   4  -7   2       27.41       29.24     15.39 o
   5  -7   2       27.12       27.24     21.74 o
   6  -7   2      105.41       74.41     28.30 o
   7  -7   2        1.93        5.68     52.61 o
   8  -7   2      198.21      218.81     60.48 o
   9  -7   2      237.87      217.82     67.66 o
  10  -7   2       17.77       34.82     80.53 o
  11  -7   2        3.36       70.73     77.01 o
  12  -7   2       87.53      140.20     98.29 o
 -11  -6   2      393.27      412.36    163.03 o
 -10  -6   2       51.88       65.42    126.38 o
  -9  -6   2      458.19      464.42    118.16 o
  -8  -6   2      184.15      243.86     96.93 o
  -7  -6   2      366.25      341.47     85.97 o
  -6  -6   2      307.87      208.58     80.83 o
  -5  -6   2      108.47       96.58     33.29 o
  -4  -6   2       27.94       34.37     29.98 o
  -3  -6   2     1931.72     1970.37     96.58 o
  -2  -6   2       51.47       15.41     55.83 o
  -1  -6   2       10.27       44.18     45.89 o
   0  -6   2       86.96       51.83     26.99 o
   1  -6   2      410.47      377.09     49.32 o
   2  -6   2     1273.95     1374.43     77.40 o
   3  -6   2      330.68      325.34     19.33 o
   4  -6   2      153.37      127.82     18.96 o
   5  -6   2     1052.83      925.82     88.17 o
   6  -6   2      445.90      398.48     28.77 o
   7  -6   2      261.50      291.41     36.56 o
   8  -6   2      637.05      555.19     42.35 o
   9  -6   2        2.91       -0.61     47.96 o
  10  -6   2      224.62      239.57     69.38 o
  11  -6   2       89.55      116.19     80.25 o
  12  -6   2      259.59      261.65    100.19 o
 -11  -5   2      176.09      204.13    141.79 o
 -10  -5   2      289.29      212.69    127.41 o
  -9  -5   2     1046.26      916.52    103.43 o
  -8  -5   2       12.92       46.58     79.46 o
  -7  -5   2       89.44       64.39     65.76 o
  -6  -5   2        2.95        1.58     13.72 o
  -5  -5   2      610.90      623.98     33.71 o
  -4  -5   2      340.49      290.65     42.98 o
  -3  -5   2      185.95      128.88     25.82 o
  -2  -5   2     3175.68     3991.43    116.45 o
  -1  -5   2      432.23      410.99     46.24 o
   0  -5   2       35.95       61.04     29.74 o
   1  -5   2      616.58      670.95     53.09 o
   2  -5   2       71.05       42.98     19.10 o
   3  -5   2      207.39      187.40     20.49 o
   4  -5   2        3.60       17.06     12.17 o
   5  -5   2       26.23       28.25     19.71 o
   6  -5   2      280.09      272.84     27.55 o
   7  -5   2       64.41       42.91     31.88 o
   8  -5   2      837.67      790.23     42.34 o
   9  -5   2       87.35       78.41     43.71 o
  10  -5   2      193.22      218.47     54.79 o
  11  -5   2      247.83      311.86     63.30 o
  12  -5   2      177.95      143.32     92.08 o
  13  -5   2        2.13       30.69    106.20 o
 -12  -4   2       21.19       28.43    202.41 o
 -11  -4   2        9.59      -30.14    148.30 o
 -10  -4   2      196.66      224.68    104.80 o
  -9  -4   2       90.77      135.63     98.98 o
  -8  -4   2      336.14      339.97     51.17 o
  -7  -4   2      327.66      282.99     43.36 o
  -6  -4   2      120.08      125.81     37.76 o
  -5  -4   2      491.22      456.70     44.70 o
  -4  -4   2     3315.80     3499.16    164.40 o
  -3  -4   2       16.66       16.57     17.66 o
  -2  -4   2      564.23      524.70     48.98 o
  -1  -4   2      206.83      234.27     35.96 o
   0  -4   2      195.02      193.57     25.43 o
   1  -4   2       70.22       62.68     33.91 o
   2  -4   2       20.51       44.40     17.63 o
   3  -4   2       38.14       49.85     18.95 o
   4  -4   2       79.64      104.17     19.41 o
   5  -4   2      233.60      253.56     23.89 o
   6  -4   2      384.07      351.32     27.28 o
   7  -4   2     1355.85     1361.54     46.92 o
   8  -4   2      942.73      972.70     45.09 o
   9  -4   2        3.72       11.63     45.90 o
  10  -4   2      124.25      180.36     52.10 o
  11  -4   2      309.49      302.41     61.81 o
  12  -4   2       24.30       22.06     64.91 o
  13  -4   2        2.26       -4.56    182.36 o
 -12  -3   2       56.34       12.33    285.64 o
 -11  -3   2       14.61       63.70    110.97 o
 -10  -3   2      183.24      155.15     99.32 o
  -9  -3   2     1012.03     1093.92     59.76 o
  -8  -3   2      732.63      796.74     49.09 o
  -7  -3   2      458.88      384.93     40.57 o
  -6  -3   2       77.32       64.73     36.09 o
  -5  -3   2      303.12      261.72     28.77 o
  -4  -3   2     4256.87     4285.22    171.42 o
  -3  -3   2     1317.27     1358.45     39.08 o
  -2  -3   2      318.51      328.80     38.36 o
  -1  -3   2      443.58      426.06     37.67 o
   0  -3   2     7872.95     8135.64    116.79 o
   1  -3   2      947.57     1094.27     50.69 o
   2  -3   2      287.64      298.09     21.09 o
   3  -3   2      681.20      607.38     24.37 o
   4  -3   2      705.45      680.61     27.51 o
   5  -3   2      420.83      399.00     25.76 o
   6  -3   2     3167.80     3026.14     51.35 o
   7  -3   2      366.33      341.14     27.22 o
   8  -3   2      228.75      233.01     32.00 o
   9  -3   2      772.67      804.02     50.03 o
  10  -3   2       43.93       48.71     44.47 o
  11  -3   2      132.49      173.59     52.41 o
  12  -3   2      237.32      278.75     62.59 o
  13  -3   2       12.01       29.56     49.68 o
 -12  -2   2        7.61       19.18    201.39 o
 -11  -2   2       57.71       43.84     83.57 o
 -10  -2   2      130.75      142.98     65.44 o
  -9  -2   2        2.78       13.54     63.85 o
  -8  -2   2        2.54       -4.64     39.16 o
  -7  -2   2      483.29      465.80     41.15 o
  -6  -2   2     1607.60     1678.79     83.57 o
  -5  -2   2      645.76      633.02     36.01 o
  -4  -2   2     7718.34     7948.12     94.04 o
  -3  -2   2     1816.92     1668.15     42.29 o
  -2  -2   2    10214.87    10431.47    376.06 o
  -1  -2   2    14792.19    15369.11    138.37 o
   0  -2   2     2054.39     2008.34     53.60 o
   1  -2   2    10361.74     9989.20    226.39 o
   2  -2   2      122.41      104.87     17.26 o
   3  -2   2     1798.98     1879.57     36.78 o
   4  -2   2     9478.79     9382.49     91.21 o
   5  -2   2     3543.51     3476.44     49.58 o
   6  -2   2     2756.45     2724.89     66.64 o
   7  -2   2        2.21       -0.36     19.81 o
   8  -2   2       49.15       39.83     31.08 o
   9  -2   2       27.90       35.61     37.69 o
  10  -2   2      150.91      151.55     42.63 o
  11  -2   2        8.34       36.27     65.47 o
  12  -2   2      151.99      214.92     60.62 o
  13  -2   2      150.69      181.78     86.81 o
 -13  -1   2       45.71       44.52    163.03 o
 -12  -1   2       28.83       33.22     84.94 o
 -11  -1   2      116.55       92.33     74.84 o
 -10  -1   2       12.91      -25.69     50.81 o
  -9  -1   2      540.03      521.51     53.54 o
  -8  -1   2      702.39      789.02     50.65 o
  -7  -1   2     1583.39     1588.74     86.82 o
  -6  -1   2       17.44       33.09     19.04 o
  -5  -1   2      108.08       79.88     26.86 o
  -4  -1   2        9.83       14.07     12.31 o
  -3  -1   2    12232.11    12813.32    106.33 o
  -2  -1   2    11261.22    11579.40    114.91 o
  -1  -1   2       13.96       26.37     16.78 o
   0  -1   2     3878.59     4121.58     49.32 o
   1  -1   2     4622.57     4834.31     48.90 o
   2  -1   2     6263.69     6042.39     46.04 o
   3  -1   2       73.31       73.29     14.60 o
   4  -1   2      197.87      164.01     16.75 o
   5  -1   2      588.08      516.23     23.73 o
   6  -1   2        0.80        2.09     22.04 o
   7  -1   2      434.13      441.88     27.29 o
   8  -1   2       20.64       37.88     34.01 o
   9  -1   2      127.94      103.72     38.25 o
  10  -1   2      909.33      959.86     46.11 o
  11  -1   2       12.74       14.66     95.96 o
  12  -1   2        8.00       11.01     32.34 o
  13  -1   2        9.68       79.91    108.21 o
 -13   0   2       51.79       69.18    172.27 o
 -12   0   2       34.48       70.38     85.48 o
 -11   0   2        9.98       39.68     67.48 o
 -10   0   2        0.95       11.03     48.29 o
  -9   0   2      986.27     1165.70    101.55 o
  -8   0   2       37.54       72.98     33.87 o
  -7   0   2      199.57      241.14     29.21 o
  -6   0   2     3269.29     3314.41     66.38 o
  -5   0   2      128.19      136.94     20.82 o
  -4   0   2      752.07      736.19     25.76 o
  -3   0   2     7963.09     8375.58     78.98 o
  -2   0   2      518.72      572.09     26.51 o
  -1   0   2     2727.39     2912.06     95.90 o
   1   0   2    11001.23    11051.85    111.27 o
   2   0   2     9806.26     9928.18     91.16 o
   3   0   2      106.03       91.30     15.02 o
   4   0   2     5702.24     5951.83     57.21 o
   5   0   2     7048.12     7479.96     92.03 o
   6   0   2      987.93      986.20     53.39 o
   7   0   2      241.00      221.22     26.93 o
   8   0   2      885.57      865.30     36.03 o
   9   0   2      427.32      447.46     55.26 o
  10   0   2       95.67      110.00     53.86 o
  11   0   2        0.01        9.46     20.63 o
  12   0   2       23.97       50.85     86.06 o
  13   0   2       29.48       80.20     90.81 o
 -13   1   2      137.14      208.95    106.79 o
 -12   1   2       27.72       92.04     81.67 o
 -11   1   2      406.77      389.28     75.06 o
 -10   1   2      441.40      530.54     50.42 o
  -9   1   2      687.30      651.41     41.42 o
  -8   1   2       66.96       62.95     32.71 o
  -7   1   2       35.45       14.94     29.60 o
  -6   1   2      214.45      200.42     24.53 o
  -5   1   2     1267.72     1324.05     36.62 o
  -4   1   2      462.95      478.81     34.79 o
  -3   1   2       54.37       77.49     14.97 o
  -2   1   2     3049.01     3033.77     36.31 o
  -1   1   2     9599.90    10523.84    107.89 o
   0   1   2     8871.62     9290.83     59.64 o
   1   1   2      756.28      791.13     25.67 o
   2   1   2     1108.39     1165.14     68.84 o
   3   1   2     1694.53     1791.32     45.58 o
   4   1   2      811.31      843.92     55.87 o
   5   1   2       61.24       44.96     20.72 o
   6   1   2       51.37       50.77     23.12 o
   7   1   2      518.52      515.46     32.64 o
   8   1   2     1196.82     1311.92     48.83 o
   9   1   2        0.10        3.83     20.84 o
  10   1   2        0.39       26.82     61.88 o
  11   1   2       18.14       57.36     79.41 o
  12   1   2       58.76       39.32     93.77 o
 -13   2   2      169.78      240.49    103.92 o
 -12   2   2      104.68      200.31     88.95 o
 -11   2   2      576.60      673.17     59.58 o
 -10   2   2      217.53      284.94     50.16 o
  -9   2   2       55.17       30.89     52.51 o
  -8   2   2      311.52      281.49     35.38 o
  -7   2   2        4.88        1.98      5.15 o
  -6   2   2     1628.35     1591.05     44.40 o
  -5   2   2     6102.00     6180.55     75.27 o
  -4   2   2     5161.30     5346.40     64.60 o
  -3   2   2      541.57      529.17     28.67 o
  -2   2   2     2715.35     2918.91     50.44 o
  -1   2   2      441.26      457.18     17.58 o
   0   2   2     5012.61     5164.94     48.15 o
   1   2   2     5165.55     4895.73    321.43 o
   2   2   2      371.79      419.75     27.61 o
   3   2   2     1714.14     1715.26     48.99 o
   4   2   2     1163.96     1069.66     44.71 o
   5   2   2      177.71      156.97     20.87 o
   6   2   2      251.23      268.24     26.71 o
   7   2   2      466.91      406.67     32.51 o
   8   2   2      169.68      130.68     38.83 o
   9   2   2      358.19      392.28     63.54 o
  10   2   2      220.34      217.33     71.10 o
  11   2   2       53.47       73.64     90.83 o
  12   2   2        0.57       33.97     83.79 o
 -13   3   2       11.10       83.71     97.18 o
 -12   3   2       42.45       66.04     99.93 o
 -11   3   2        1.88        7.43     32.46 o
 -10   3   2       95.76      128.51     47.76 o
  -9   3   2     1101.41     1252.41     53.04 o
  -8   3   2        8.98        2.45     14.20 o
  -7   3   2     1726.25     1767.22     51.80 o
  -6   3   2     1151.34     1261.11    178.44 o
  -5   3   2     4969.47     5148.55     88.70 o
  -4   3   2      540.50      523.13     35.96 o
  -3   3   2     3894.84     4262.37     71.34 o
  -2   3   2      182.77      174.97     11.45 o
  -1   3   2      857.76      906.92     23.08 o
   0   3   2     5686.40     5750.77     56.63 o
   1   3   2       28.39       25.91     10.55 o
   2   3   2     1502.82     1669.48     47.51 o
   3   3   2      175.96      203.81     26.38 o
   4   3   2      423.11      386.62     39.39 o
   5   3   2     1228.49     1335.86     77.06 o
   6   3   2      257.39      243.21     41.52 o
   7   3   2      458.31      467.54     47.05 o
   8   3   2      234.80      260.13     56.87 o
   9   3   2      608.24      588.73     65.15 o
  10   3   2        4.29       41.24     71.79 o
  11   3   2       21.93       13.23     89.62 o
  12   3   2       24.81       24.10    111.88 o
 -13   4   2      125.15      138.03    204.81 o
 -12   4   2        6.95        8.56    109.26 o
 -11   4   2      159.70       92.71     74.67 o
 -10   4   2      126.37      161.53     63.63 o
  -9   4   2      911.20      937.91     58.93 o
  -8   4   2       60.30       26.51     45.33 o
  -7   4   2     2379.58     2435.99     75.38 o
  -6   4   2      431.51      358.39     39.05 o
  -5   4   2     1152.10     1149.58     59.59 o
  -4   4   2       44.48       49.37     27.63 o
  -3   4   2       59.29       76.68     27.91 o
  -2   4   2     2678.99     2916.54     94.01 o
  -1   4   2     2766.10     2734.19     40.72 o
   0   4   2       32.50       20.14     13.49 o
   1   4   2     2937.38     2305.88    540.63 o
   2   4   2       10.43        1.12     11.91 o
   3   4   2     1194.80     1293.15     50.15 o
   4   4   2      270.90      274.50     33.39 o
   5   4   2     1897.09     2075.52     71.16 o
   6   4   2       92.31       52.13     43.15 o
   7   4   2      442.74      440.05     51.44 o
   8   4   2        9.60       21.94     52.91 o
   9   4   2      163.91      138.58     70.10 o
  10   4   2      110.18      141.52     80.71 o
  11   4   2        7.80       -4.02     58.77 o
 -13   5   2       41.11        3.42     33.22 o
 -12   5   2      113.12       87.78     85.88 o
 -11   5   2      158.43      171.37     79.32 o
 -10   5   2       33.18       86.86     66.82 o
  -9   5   2        0.86       16.27     34.36 o
  -8   5   2      203.90      131.02     47.81 o
  -7   5   2      230.87      197.30     44.19 o
  -6   5   2      574.81      570.37     44.44 o
  -5   5   2       20.31        4.79     22.52 o
  -4   5   2      179.60      135.76     35.11 o
  -3   5   2     2367.23     2533.01    149.33 o
  -2   5   2      106.73       83.69     27.52 o
  -1   5   2      121.42      118.70     17.49 o
   0   5   2      125.33      203.15     19.47 o
   1   5   2        0.68       10.81     15.20 o
   2   5   2      111.37      127.03     29.34 o
   3   5   2       83.04       52.25     32.69 o
   4   5   2     1449.83     1408.95     59.64 o
   5   5   2      215.29      191.86     46.25 o
   6   5   2      311.81      246.42     49.97 o
   7   5   2      224.70      215.99     60.25 o
   8   5   2      117.91      100.82     65.01 o
   9   5   2      443.03      531.72     75.92 o
  10   5   2      145.55      120.67     91.13 o
  11   5   2        3.34       95.48     99.25 o
 -12   6   2       47.36      101.32     85.21 o
 -11   6   2      168.51      213.75     81.61 o
 -10   6   2        1.78        3.81     48.05 o
  -9   6   2      312.57      316.32     64.16 o
  -8   6   2      672.01      732.15     78.77 o
  -7   6   2        2.53       12.43     67.74 o
  -6   6   2     2651.90     2777.53    150.87 o
  -5   6   2      138.97      133.22     40.85 o
  -4   6   2     1310.78     1377.79    117.82 o
  -3   6   2      417.17      362.33     44.87 o
  -2   6   2      379.65      423.52     35.21 o
  -1   6   2     2212.86     2172.66     44.46 o
   0   6   2     3072.58     3086.52    164.57 o
   1   6   2     1743.02     1944.00     74.66 o
   2   6   2     2120.61     1964.54     63.73 o
   3   6   2     1284.86     1269.86     56.81 o
   4   6   2      722.66      743.63     49.97 o
   5   6   2       32.73       45.58     57.93 o
   6   6   2      145.39      123.54     54.69 o
   7   6   2        8.90       12.59     52.58 o
   8   6   2      726.76      610.24     73.14 o
   9   6   2      521.58      592.81     87.26 o
  10   6   2       53.95       36.62     82.68 o
 -12   7   2       18.95       54.79     66.23 o
 -11   7   2       30.72       31.74     93.70 o
 -10   7   2       75.87      147.87     80.40 o
  -9   7   2       52.43       41.54     66.56 o
  -8   7   2      104.41      142.33     62.95 o
  -7   7   2      193.89      162.55     54.61 o
  -6   7   2      325.90      337.41     53.84 o
  -5   7   2      219.59      168.90     46.71 o
  -4   7   2        0.85       21.52     26.25 o
  -3   7   2       58.13       44.64     40.20 o
  -2   7   2     2475.68     2408.02     79.80 o
  -1   7   2     1402.54     1285.73     65.42 o
   0   7   2     1487.98     1347.19     45.89 o
   1   7   2        4.14       20.16     34.04 o
   2   7   2      523.30      496.69     74.49 o
   3   7   2       65.73       49.57     37.11 o
   4   7   2      513.38      538.42     50.37 o
   5   7   2       32.30       27.50     65.16 o
   6   7   2      595.41      604.10     63.98 o
   7   7   2      377.98      509.21     72.74 o
   8   7   2      798.20      861.14     86.32 o
   9   7   2       85.61      102.43     96.55 o
  10   7   2       37.91        3.56     31.20 o
 -12   8   2        4.40        5.30    136.82 o
 -11   8   2      181.07      252.65     99.52 o
 -10   8   2        3.03        1.15     66.73 o
  -9   8   2        5.49       71.03     69.31 o
  -8   8   2      157.06      174.16     69.38 o
  -7   8   2        0.33        5.26     48.12 o
  -6   8   2     1041.75     1006.83     64.28 o
  -5   8   2       31.00       55.55     46.78 o
  -4   8   2      313.84      283.44     47.83 o
  -3   8   2      828.14      811.83     96.24 o
  -2   8   2     1564.38     1460.07    149.50 o
  -1   8   2       21.93       30.10     41.16 o
   1   8   2        0.44       -9.96     63.21 o
   2   8   2       36.56       34.57     43.72 o
   3   8   2     1298.61     1392.46     66.89 o
   4   8   2      997.71     1026.33     75.52 o
   5   8   2      519.19      450.65     64.05 o
   6   8   2      738.54      684.81     71.48 o
   7   8   2      393.46      418.36     83.18 o
   8   8   2       97.31      173.01     91.88 o
   9   8   2       93.23       92.92    145.47 o
 -11   9   2        3.37        2.23     38.61 o
 -10   9   2       18.47       43.49     82.10 o
  -9   9   2        7.00       57.38     87.18 o
  -8   9   2       10.89       15.83     69.55 o
  -7   9   2     1802.78     1754.61    202.59 o
  -6   9   2      702.99      740.57     65.25 o
  -5   9   2      682.91      723.65     61.15 o
  -4   9   2      874.72      833.50     64.90 o
  -3   9   2      332.81      307.92     51.28 o
  -2   9   2      522.37      487.28     52.21 o
  -1   9   2      105.07      109.28     50.36 o
   1   9   2      394.82      428.80     84.60 o
   2   9   2     1124.18     1211.09     63.10 o
   3   9   2      887.48      829.57     61.03 o
   4   9   2       25.87       53.42     72.27 o
   5   9   2      862.83      739.05     75.11 o
   6   9   2      386.70      310.16     83.38 o
   7   9   2       25.47       71.58     96.68 o
   8   9   2       30.14       45.55    183.58 o
 -10  10   2       46.72       59.47     91.51 o
  -9  10   2       11.34        9.00     31.66 o
  -8  10   2     1167.18     1218.60     90.82 o
  -7  10   2      326.29      434.17     80.58 o
  -6  10   2      540.70      447.47     74.39 o
  -5  10   2      372.31      295.99     68.49 o
  -4  10   2      746.66      708.43     66.76 o
  -3  10   2       37.79       82.38     61.07 o
  -2  10   2        2.91        7.80     36.18 o
  -1  10   2      516.21      674.37     97.95 o
   1  10   2     1724.62     1991.61    130.49 o
   2  10   2     1039.90     1231.95    112.34 o
   3  10   2        4.06       50.00     91.79 o
   4  10   2      235.13      210.63    113.37 o
   5  10   2       18.12       16.10    121.59 o
   6  10   2       48.11       96.58    118.50 o
   7  10   2       65.55       34.93    117.48 o
  -9  11   2      191.47      262.08    107.89 o
  -8  11   2      281.48      275.94     91.82 o
  -7  11   2        9.72        3.63     22.26 o
  -6  11   2       54.77       54.67     81.14 o
  -5  11   2       68.51       78.56     97.07 o
  -4  11   2       70.99       73.21     75.68 o
  -3  11   2      695.91      673.32     73.98 o
  -2  11   2       55.46       94.53    110.63 o
  -1  11   2      187.64      172.96    100.35 o
   0  11   2       84.10       97.65     74.72 o
   1  11   2       69.26      110.28    119.53 o
   2  11   2        5.66       51.72    113.37 o
   3  11   2        2.29       18.49    191.45 o
   4  11   2       48.94       25.34    113.02 o
   5  11   2        0.91       53.77    172.62 o
   6  11   2        5.22       91.10    167.14 o
  -8  12   2        9.98       22.67     95.40 o
  -7  12   2       52.48       40.80    110.08 o
  -6  12   2       55.79       78.19     91.42 o
  -5  12   2       25.37       -7.98    130.62 o
  -4  12   2      392.44      324.06    140.08 o
  -3  12   2      176.77      184.95    119.87 o
  -2  12   2       40.36       59.59    126.04 o
  -1  12   2      123.42       93.50    115.42 o
   0  12   2      204.50      206.04     91.90 o
   1  12   2        7.98        1.85     26.91 o
   2  12   2       99.07      103.09    123.30 o
   3  12   2       92.37       89.05    157.55 o
   4  12   2       41.94       24.66    106.86 o
  -6  13   2        0.55      -33.57     96.63 o
  -5  13   2      355.40      414.42    150.70 o
  -4  13   2      259.49      324.00    148.99 o
  -3  13   2       11.71        4.79     51.37 o
  -2  13   2        0.06      -67.47    122.96 o
  -1  13   2       23.38       26.09    105.38 o
   0  13   2        3.50       10.00    106.98 o
   1  13   2      156.74      218.96    110.23 o
   2  13   2        8.76       -1.39     73.00 o
  -1 -14   3       77.25      146.21    112.02 o
   0 -14   3        0.03       41.50     73.79 o
   1 -14   3        0.70       -0.04     19.47 o
   2 -14   3       24.99       95.12     89.74 o
   3 -14   3        0.70       -4.11     96.65 o
   4 -14   3      338.01      288.04    157.55 o
   5 -14   3       62.91      171.93    147.96 o
  -4 -13   3        0.88       46.19    113.64 o
  -3 -13   3       67.63       90.66    106.40 o
  -2 -13   3      159.39      272.50    103.44 o
  -1 -13   3        1.40        8.28    108.47 o
   0 -13   3       70.50      228.93     96.89 o
   1 -13   3      171.70      192.12     93.21 o
   2 -13   3      220.35      220.71     93.19 o
   3 -13   3       41.74       42.81    141.45 o
   4 -13   3       71.57       65.42    131.18 o
   5 -13   3        7.07       63.02    122.27 o
   6 -13   3        3.38       61.99    117.82 o
   7 -13   3       22.25       69.53    158.23 o
  -5 -12   3       33.91       47.31    123.04 o
  -4 -12   3        9.52       64.67    106.89 o
  -3 -12   3      118.65       75.48     97.10 o
  -2 -12   3       25.35       42.75     70.52 o
  -1 -12   3       89.91       58.54     82.02 o
   0 -12   3       19.38       75.53     78.89 o
   1 -12   3        7.12        1.58     75.19 o
   2 -12   3      449.85      548.35    103.26 o
   3 -12   3       11.15       13.70     69.53 o
   4 -12   3       16.77       59.94    110.28 o
   5 -12   3       93.97      104.46     98.30 o
   6 -12   3       44.54       52.06    156.52 o
   7 -12   3        4.43      104.12    126.04 o
   8 -12   3       22.97       48.29    111.31 o
   9 -12   3       20.94       14.73    101.38 o
  -7 -11   3      190.12      291.12    163.37 o
  -6 -11   3        1.49       14.38     53.09 o
  -5 -11   3       46.79       91.10    141.45 o
  -4 -11   3        2.77       22.75     99.36 o
  -3 -11   3       20.16       28.37     66.49 o
  -2 -11   3      330.82      288.69     76.13 o
  -1 -11   3      197.52      133.71     70.32 o
   0 -11   3        6.21      -24.20    164.99 o
   1 -11   3      384.28      363.18     69.86 o
   2 -11   3      619.74      563.06     99.32 o
   3 -11   3      362.59      323.32    103.78 o
   4 -11   3        9.68       50.35    102.06 o
   5 -11   3        1.13       25.00     82.20 o
   6 -11   3       21.12       42.13     90.76 o
   7 -11   3       13.28        6.16    794.25 o
   8 -11   3        4.49       69.53    151.04 o
   9 -11   3        1.93       11.30    210.29 o
  10 -11   3       71.70        6.85    166.11 o
  -8 -10   3       11.29      -19.86    104.46 o
  -7 -10   3       24.67       64.73    147.96 o
  -6 -10   3      303.45      256.87    122.61 o
  -5 -10   3      105.16       80.49    102.41 o
  -4 -10   3      222.29      230.50    104.80 o
  -3 -10   3      729.32      679.28     67.57 o
  -2 -10   3      170.08      142.19     70.38 o
  -1 -10   3        0.13       17.21     39.28 o
   0 -10   3      133.80      169.74     59.21 o
   1 -10   3        0.84       15.08     89.74 o
   2 -10   3      100.61      109.26     92.82 o
   3 -10   3       16.79       43.50     85.28 o
   4 -10   3      380.92      419.21     90.08 o
   5 -10   3       21.81       24.32     64.05 o
   6 -10   3       65.41      101.72     94.87 o
   7 -10   3        4.04        3.08     67.81 o
   8 -10   3      165.95      215.43    113.37 o
   9 -10   3      127.82      183.23    125.01 o
  10 -10   3       47.57       94.53    164.40 o
  11 -10   3        0.65      -40.41    212.00 o
  -9  -9   3        2.02      -19.52    168.51 o
  -8  -9   3       32.97       20.21    105.83 o
  -7  -9   3      443.89      484.29    131.18 o
  -6  -9   3       84.15       -6.16     45.21 o
  -5  -9   3        0.72      -35.28    104.46 o
  -4  -9   3      226.68      215.43     90.76 o
  -3  -9   3       87.08       54.11     88.36 o
  -2  -9   3       31.89       36.21     53.02 o
  -1  -9   3      100.76      136.23     49.28 o
   0  -9   3     1161.80     1100.12     70.04 o
   1  -9   3       92.86       88.42     45.57 o
   2  -9   3      336.84      349.34     72.27 o
   3  -9   3      763.18      846.65     81.86 o
   4  -9   3       85.20       38.70     66.44 o
   5  -9   3       71.89       76.38     70.90 o
   6  -9   3      116.21      132.89     87.34 o
   7  -9   3      181.42      181.18     87.34 o
   8  -9   3      365.01      409.97     98.64 o
   9  -9   3        9.32       30.14    110.97 o
  10  -9   3       55.62       42.47    123.98 o
  11  -9   3       62.52      137.34    164.40 o
 -10  -8   3       12.95       29.80    151.73 o
  -9  -8   3        1.56      -19.18    175.01 o
  -8  -8   3      112.38      123.98    105.83 o
  -7  -8   3       57.72      114.05    106.52 o
  -6  -8   3       43.72       40.41    104.80 o
  -5  -8   3        4.39       29.80     82.20 o
  -4  -8   3        1.66       -2.40     14.73 o
  -3  -8   3      471.28      573.68     71.92 o
  -2  -8   3     1044.56     1183.44     60.30 o
  -1  -8   3       78.14      105.83     43.72 o
   0  -8   3      252.95      211.93     45.01 o
   1  -8   3      282.30      251.73     59.25 o
   2  -8   3      307.16      269.54     62.68 o
   3  -8   3     1967.46     1896.89    153.44 o
   4  -8   3      382.55      325.56     39.56 o
   5  -8   3      440.39      456.55     75.01 o
   6  -8   3      762.60      827.12     82.88 o
   7  -8   3      341.38      356.19     60.37 o
   8  -8   3       41.94       43.47     46.93 o
   9  -8   3       86.49       93.44     84.43 o
  10  -8   3       12.89       30.81     87.61 o
  11  -8   3       30.51       54.26     94.68 o
  12  -8   3       24.30       15.07     96.58 o
 -10  -7   3       21.68        5.48     43.15 o
  -9  -7   3      106.34       72.95    121.93 o
  -8  -7   3       98.99      171.93    114.05 o
  -7  -7   3      502.96      633.96     96.93 o
  -6  -7   3      614.74      613.41     83.57 o
  -5  -7   3      114.53      116.11     79.46 o
  -4  -7   3      858.19      791.63     43.84 o
  -3  -7   3      909.08      824.38     72.95 o
  -2  -7   3      274.73      338.73     58.57 o
  -1  -7   3      154.23      192.09     38.95 o
   0  -7   3      114.68      105.76     35.59 o
   1  -7   3     1552.71     1491.56     84.25 o
   2  -7   3     2487.50     2642.69    109.26 o
   3  -7   3     3908.86     3808.38    225.36 o
   4  -7   3       10.08       30.90     25.33 o
   5  -7   3     3504.82     3293.73    289.92 o
   6  -7   3     3050.80     2797.50    198.43 o
   7  -7   3     1426.60     1330.42     58.33 o
   8  -7   3        0.51       10.59     52.88 o
   9  -7   3       45.28       29.92     68.43 o
  10  -7   3       55.39       86.58     89.68 o
  11  -7   3       66.27      117.30     93.13 o
  12  -7   3       72.59      183.23    131.86 o
 -11  -6   3       79.86      143.16    156.86 o
 -10  -6   3       72.39      109.94    135.63 o
  -9  -6   3      177.30      174.67    120.56 o
  -8  -6   3      270.17      222.28     99.32 o
  -7  -6   3      979.44      963.78     93.50 o
  -6  -6   3      829.05      843.22     83.57 o
  -5  -6   3      531.68      418.49     43.84 o
  -4  -6   3      776.76      777.60    117.99 o
  -3  -6   3      758.12      839.11     69.53 o
  -2  -6   3      482.26      459.97     54.11 o
  -1  -6   3     4582.35     4602.20     88.76 o
   0  -6   3      980.44      995.78     45.40 o
   1  -6   3     2309.43     2374.52     94.19 o
   2  -6   3    13641.87    14333.75    224.33 o
   3  -6   3     3856.80     3889.98     66.33 o
   4  -6   3      542.66      505.63     29.17 o
   5  -6   3      343.86      319.55     26.32 o
   6  -6   3       29.28       39.46     32.77 o
   7  -6   3       40.01       56.39     37.18 o
   8  -6   3       78.77       81.93     39.79 o
   9  -6   3        6.87        2.01     26.89 o
  10  -6   3      296.45      340.82     76.13 o
  11  -6   3      171.47      280.29     86.13 o
  12  -6   3       92.76      156.19     92.62 o
 -11  -5   3      197.54      186.32    135.63 o
 -10  -5   3       73.41      172.96    112.34 o
  -9  -5   3      779.08      880.90    105.49 o
  -8  -5   3     1141.07     1161.06    102.06 o
  -7  -5   3     1082.04     1158.69     53.06 o
  -6  -5   3      190.33      182.53     40.48 o
  -5  -5   3       66.01       72.38     35.37 o
  -4  -5   3      513.11      544.25     39.22 o
  -3  -5   3     1921.43     1982.02     89.73 o
  -2  -5   3     3344.36     3294.11    104.46 o
  -1  -5   3      635.69      508.42     33.53 o
   0  -5   3     3722.89     3756.56    136.31 o
   1  -5   3     1490.07     1499.78     71.24 o
   2  -5   3      720.12      669.03     31.23 o
   3  -5   3      882.60      871.92     34.37 o
   4  -5   3       55.57       66.58     24.17 o
   5  -5   3      184.57      168.34     23.48 o
   6  -5   3     1452.23     1413.19     45.56 o
   7  -5   3     2498.97     2434.81     89.77 o
   8  -5   3      275.69      263.52     40.62 o
   9  -5   3       33.19       23.97     31.91 o
  10  -5   3      330.00      339.23     54.73 o
  11  -5   3       21.09       24.84     48.31 o
  12  -5   3       16.08       65.83    122.19 o
  13  -5   3       21.74       17.81    172.27 o
 -12  -4   3      341.87      294.55    156.18 o
 -11  -4   3       14.98       13.01    122.61 o
 -10  -4   3      197.73      159.26    103.78 o
  -9  -4   3      400.04      360.65    100.01 o
  -8  -4   3       41.31       86.26     48.91 o
  -7  -4   3       73.42       56.55     49.98 o
  -6  -4   3      357.13      353.72     37.99 o
  -5  -4   3     2185.28     2144.28     65.76 o
  -4  -4   3     7263.97     7260.11    182.72 o
  -3  -4   3     2020.01     1865.71     83.05 o
  -2  -4   3       16.72       21.58     34.93 o
  -1  -4   3     2793.02     2799.70     56.74 o
   0  -4   3      317.83      279.24     24.78 o
   1  -4   3        0.04       16.10     20.89 o
   2  -4   3     1349.53     1328.33     39.00 o
   3  -4   3     1375.50     1378.63     78.60 o
   4  -4   3      672.32      654.92     28.78 o
   5  -4   3      632.92      593.57     29.71 o
   6  -4   3      788.69      733.22     35.12 o
   7  -4   3      708.01      646.25     45.92 o
   8  -4   3        3.30        4.99     30.81 o
   9  -4   3       15.38       21.59     34.88 o
  10  -4   3       22.77       39.37     45.66 o
  11  -4   3      249.48      240.57     63.11 o
  12  -4   3       33.22       32.78     55.84 o
  13  -4   3       17.37       30.46    164.32 o
 -12  -3   3       96.91      106.17    147.62 o
 -11  -3   3       59.71       68.84    106.17 o
 -10  -3   3      192.23      178.10     97.27 o
  -9  -3   3      116.15       88.62     57.56 o
  -8  -3   3      338.76      332.55     48.05 o
  -7  -3   3      153.72      148.85     42.86 o
  -6  -3   3      522.50      528.97     37.89 o
  -5  -3   3     2378.79     2328.52     61.62 o
  -4  -3   3     7380.32     7550.51     98.17 o
  -3  -3   3    13765.13    14031.02    122.48 o
  -2  -3   3     5912.97     6336.50    117.82 o
  -1  -3   3     4263.90     4551.60     60.58 o
   0  -3   3      170.32      170.69     20.06 o
   1  -3   3       44.13       35.62     36.30 o
   2  -3   3     2161.42     2221.66     46.48 o
   3  -3   3     2518.87     2403.69    143.33 o
   4  -3   3      433.64      406.89     24.99 o
   5  -3   3      887.63      839.07     33.60 o
   6  -3   3     1088.71     1089.52     33.82 o
   7  -3   3      104.00      107.33     28.65 o
   8  -3   3      257.60      256.45     32.78 o
   9  -3   3      117.17       67.95     38.98 o
  10  -3   3       44.69       66.86     45.13 o
  11  -3   3      330.87      413.38     52.86 o
  12  -3   3       45.54       48.08     62.31 o
  13  -3   3        1.62      -19.63    126.31 o
 -12  -2   3        0.17        8.90    177.75 o
 -11  -2   3        8.24       18.49    123.30 o
 -10  -2   3       42.71       97.45     62.63 o
  -9  -2   3     2110.51     2217.78     81.84 o
  -8  -2   3     1640.04     1760.12     69.45 o
  -7  -2   3     1698.46     1751.89     63.48 o
  -6  -2   3     2426.03     2442.89     68.16 o
  -5  -2   3     2696.15     2754.04     98.47 o
  -4  -2   3       15.01       23.96     15.76 o
  -3  -2   3     3337.10     3298.70     98.12 o
  -2  -2   3      738.74      751.37     30.97 o
  -1  -2   3     1409.08     1520.11     37.85 o
   0  -2   3      408.25      440.46     18.66 o
   1  -2   3     3963.70     4135.88     54.61 o
   2  -2   3     3380.13     3458.15    127.58 o
   3  -2   3       40.48       35.61     14.34 o
   4  -2   3      263.42      217.56     17.70 o
   5  -2   3      191.33      176.05     19.19 o
   6  -2   3        9.61        7.99     10.59 o
   7  -2   3      138.01      133.90     27.01 o
   8  -2   3      138.11       87.88     30.54 o
   9  -2   3      186.58      212.79     37.49 o
  10  -2   3      240.16      195.91     45.60 o
  11  -2   3      132.79      109.25     53.38 o
  12  -2   3      114.72      179.01     69.91 o
  13  -2   3       22.19       55.65    132.61 o
 -13  -1   3       77.83       72.27    151.38 o
 -12  -1   3       10.84       13.01    103.09 o
 -11  -1   3      203.91      186.98     75.85 o
 -10  -1   3      560.81      567.42     64.85 o
  -9  -1   3     1126.75     1235.65     65.73 o
  -8  -1   3      602.14      567.85     61.48 o
  -7  -1   3      621.31      647.02     43.74 o
  -6  -1   3      358.93      307.09     34.54 o
  -5  -1   3      168.52      201.70     29.12 o
  -4  -1   3      500.53      450.10     31.83 o
  -3  -1   3     6418.97     6685.48    150.53 o
  -2  -1   3     9476.81    10253.12     89.97 o
  -1  -1   3    13912.52    14675.90    120.90 o
   0  -1   3     3593.22     3525.21     53.26 o
   1  -1   3      929.29      890.34     27.85 o
   2  -1   3     1278.85     1292.73     23.18 o
   3  -1   3     3625.17     3521.60    144.19 o
   4  -1   3      273.39      238.49     21.50 o
   5  -1   3     3419.21     3583.85     66.04 o
   6  -1   3     1169.43     1147.36     34.52 o
   7  -1   3      359.46      322.80     26.49 o
   8  -1   3      216.11      210.21     32.99 o
   9  -1   3       90.59       83.43     35.14 o
  10  -1   3      274.53      299.74     45.36 o
  11  -1   3      340.07      377.67     61.87 o
  12  -1   3       36.21       55.42     87.42 o
  13  -1   3       58.04       94.41     92.99 o
 -13   0   3       76.22       87.34    137.34 o
 -12   0   3      111.47      114.74     82.44 o
 -11   0   3      333.88      322.53     75.55 o
 -10   0   3      289.99      294.95     62.55 o
  -9   0   3      483.58      513.55     54.11 o
  -8   0   3      275.34      257.57     33.61 o
  -7   0   3      159.67      155.93     28.25 o
  -6   0   3      597.12      586.18     28.73 o
  -5   0   3      349.10      311.05     21.84 o
  -4   0   3     1014.40      980.81     27.03 o
  -3   0   3      183.46      174.25     14.06 o
  -2   0   3      151.46      135.51     21.56 o
  -1   0   3     3478.28     3652.12     62.85 o
   0   0   3       19.04       32.19     19.52 o
   1   0   3       64.58       73.82     17.43 o
   2   0   3    10391.33    10589.01     93.62 o
   3   0   3      171.73      191.45     22.28 o
   4   0   3     1227.36     1212.55     34.73 o
   5   0   3     6246.72     6378.65     81.12 o
   6   0   3      283.75      267.00     24.23 o
   7   0   3      203.00      173.89     27.33 o
   8   0   3       19.02       23.61     36.78 o
   9   0   3        5.80       10.64     16.79 o
  10   0   3     1277.92     1113.94     69.14 o
  11   0   3      331.27      382.77     75.52 o
  12   0   3       44.53       70.31     86.82 o
  13   0   3       21.96       -2.10     99.07 o
 -13   1   3        3.58       10.41     48.12 o
 -12   1   3       39.93       32.86    117.34 o
 -11   1   3      316.07      329.56     75.50 o
 -10   1   3        8.29        1.11      6.84 o
  -9   1   3      392.56      383.15     41.97 o
  -8   1   3      124.72      141.26     33.98 o
  -7   1   3      411.36      404.82     29.72 o
  -6   1   3     2195.91     2283.56     69.78 o
  -5   1   3        3.30        8.24     11.71 o
  -4   1   3      122.28      103.92     18.23 o
  -3   1   3      268.26      280.16     20.99 o
  -2   1   3     2141.58     2139.81     41.10 o
  -1   1   3     1617.61     1697.40     53.77 o
   0   1   3    23436.93    24070.96    544.91 o
   1   1   3     1480.15     1473.76     51.72 o
   2   1   3      128.73      153.29     20.38 o
   3   1   3      957.87      932.01     36.33 o
   4   1   3     2430.73     2478.72     59.20 o
   5   1   3      425.43      409.65     33.03 o
   6   1   3      514.47      501.21     38.60 o
   7   1   3       52.09       54.48     39.31 o
   8   1   3      950.76      964.99     57.68 o
   9   1   3      196.96      157.22     58.49 o
  10   1   3      718.67      808.75     68.91 o
  11   1   3      105.49       61.07     73.57 o
  12   1   3      101.58      163.62     99.80 o
 -13   2   3       20.20       70.30     91.87 o
 -12   2   3        8.52       -0.85     87.67 o
 -11   2   3       17.02       33.88     72.86 o
 -10   2   3      260.81      269.55     50.55 o
  -9   2   3      921.38      909.16     65.35 o
  -8   2   3        2.11       15.03     22.90 o
  -7   2   3      942.62      938.17     60.85 o
  -6   2   3      896.70      894.12     35.46 o
  -5   2   3     2969.47     3231.53     61.13 o
  -4   2   3     1291.16     1278.43     41.96 o
  -3   2   3        3.20       19.19     15.59 o
  -2   2   3     3166.47     3268.60     54.66 o
  -1   2   3     2689.62     2773.70     67.47 o
   0   2   3    13443.60    14142.74    218.68 o
   1   2   3     5666.09     5608.52    163.03 o
   2   2   3     3895.94     4184.57     67.15 o
   3   2   3     1849.40     1898.73     68.67 o
   4   2   3     1477.57     1406.39     60.79 o
   5   2   3     1519.66     1460.18     54.91 o
   6   2   3      955.59     1005.00     52.42 o
   7   2   3     1484.11     1434.27     63.58 o
   8   2   3      495.93      565.80     54.82 o
   9   2   3       30.85       39.93     66.27 o
  10   2   3       41.48       99.67     71.68 o
  11   2   3       16.41       56.04     76.41 o
  12   2   3       11.30       19.33     39.78 o
 -13   3   3        8.46        1.03   1128.18 o
 -12   3   3       16.83       27.95    106.25 o
 -11   3   3      131.29      156.67     59.55 o
 -10   3   3      837.27      869.13     52.33 o
  -9   3   3       69.32       42.18     45.62 o
  -8   3   3       54.66       42.79     41.40 o
  -7   3   3        6.16        4.23      8.90 o
  -6   3   3       51.46       24.08     29.64 o
  -5   3   3     4343.71     4512.82     93.33 o
  -4   3   3     2292.10     2291.58     58.06 o
  -3   3   3     8344.65     8243.44     99.11 o
  -2   3   3     4960.73     5453.78     59.49 o
  -1   3   3      299.91      286.92     34.25 o
   0   3   3       91.24       86.82     16.09 o
   1   3   3     1854.91     1833.51     34.68 o
   2   3   3     2332.05     2137.32    209.45 o
   3   3   3      210.18      176.28     27.31 o
   4   3   3      849.46      753.92     41.29 o
   5   3   3     4119.53     4214.33     93.38 o
   6   3   3      427.86      401.13     41.93 o
   7   3   3     1097.34     1111.29     60.99 o
   8   3   3      204.09      178.40     52.69 o
   9   3   3        0.13        0.71     10.05 o
  10   3   3       41.85       74.89     73.71 o
  11   3   3       36.12       31.84     77.93 o
  12   3   3       43.31       28.46    123.43 o
 -13   4   3        4.03       25.69    145.22 o
 -12   4   3        4.61       45.21    101.72 o
 -11   4   3        6.80       19.34     37.27 o
 -10   4   3      333.59      366.49     66.62 o
  -9   4   3      181.68      234.63     54.52 o
  -8   4   3      341.81      240.11     46.82 o
  -7   4   3      334.33      319.41     43.10 o
  -6   4   3     2293.64     2306.32     77.58 o
  -5   4   3      398.98      319.36     33.66 o
  -4   4   3      193.84      246.22     43.67 o
  -3   4   3        8.97       22.41     11.97 o
  -2   4   3     4459.86     4760.31     53.73 o
  -1   4   3     2275.92     2236.20     41.60 o
   0   4   3     2566.76     2363.57     96.41 o
   1   4   3     4228.04     4352.37    140.94 o
   2   4   3     4627.23     4757.06     84.61 o
   3   4   3     2427.41     2616.47     69.14 o
   4   4   3      370.10      331.65     35.67 o
   5   4   3       76.46       75.36     38.36 o
   6   4   3        2.75       26.70     38.41 o
   7   4   3      534.83      502.12     55.95 o
   8   4   3       10.12       -2.44     64.39 o
   9   4   3      129.55      195.85     74.29 o
  10   4   3       11.35       63.38    104.83 o
  11   4   3       22.29       -2.62     88.59 o
 -13   5   3       91.02       59.94    131.86 o
 -12   5   3        5.01       13.01    108.23 o
 -11   5   3       88.45       66.08     79.64 o
 -10   5   3      872.94      911.29    155.66 o
  -9   5   3      124.12      158.25     59.57 o
  -8   5   3      713.06      750.69     53.79 o
  -7   5   3     2050.01     2137.68     76.50 o
  -6   5   3     2212.70     2245.60    119.53 o
  -5   5   3      220.92      227.72     36.35 o
  -4   5   3       91.79      110.07     32.30 o
  -3   5   3     1297.98     1311.33     51.20 o
  -2   5   3     1603.09     1647.12     30.29 o
  -1   5   3     3137.45     3168.43    103.43 o
   0   5   3     3244.85     3277.54     68.50 o
   1   5   3     3626.05     3838.08    136.14 o
   2   5   3     3100.85     2945.06    137.17 o
   3   5   3     3411.48     3549.60    114.91 o
   4   5   3      654.94      644.01     91.10 o
   5   5   3        3.35       -0.31     30.90 o
   6   5   3        4.00       27.72     41.14 o
   7   5   3       51.54       32.16     59.93 o
   8   5   3      323.20      246.13     65.69 o
   9   5   3      135.07      145.36     76.19 o
  10   5   3        3.31       42.68     82.70 o
  11   5   3        4.41      -10.96    103.15 o
 -12   6   3       59.97       70.55    140.42 o
 -11   6   3      519.19      657.06     84.98 o
 -10   6   3      230.32      246.30     72.15 o
  -9   6   3      288.25      273.02     67.79 o
  -8   6   3      378.37      307.87     58.70 o
  -7   6   3     1556.59     1531.93    151.38 o
  -6   6   3      259.43      230.12     45.37 o
  -5   6   3        1.03        2.80     40.82 o
  -4   6   3       16.40       19.04     35.99 o
  -3   6   3      662.87      661.13     42.42 o
  -2   6   3      836.38      748.57     24.59 o
  -1   6   3     2598.94     2496.98     49.84 o
   0   6   3      264.42      266.98     24.75 o
   1   6   3      591.49      580.51     26.80 o
   2   6   3      206.25      193.75     36.75 o
   3   6   3        2.37       24.76     43.97 o
   4   6   3      122.83      124.87     46.82 o
   5   6   3        7.37       15.70     54.55 o
   6   6   3       15.63       49.48     54.52 o
   7   6   3      250.97      266.04     65.70 o
   8   6   3       76.77       64.04     73.08 o
   9   6   3       51.65       40.88     82.50 o
  10   6   3        5.90       35.33     77.88 o
 -12   7   3      398.62      434.63    151.04 o
 -11   7   3      354.84      312.91     91.67 o
 -10   7   3       13.13       12.32     46.85 o
  -9   7   3       23.54       77.38     67.20 o
  -8   7   3       93.31       88.47     53.63 o
  -7   7   3      145.34       77.87     64.73 o
  -6   7   3      162.31      145.08     49.16 o
  -5   7   3      347.43      365.91     47.58 o
  -4   7   3      217.50      188.24     43.46 o
  -3   7   3      839.29      747.89    136.66 o
  -2   7   3        3.15        1.22      7.79 o
  -1   7   3        1.94        5.69     12.50 o
   0   7   3       13.70       27.31     23.37 o
   1   7   3        8.84       14.53     20.42 o
   2   7   3      293.92      290.50     41.80 o
   3   7   3      980.05      973.56     56.17 o
   4   7   3       86.33       82.86     52.13 o
   5   7   3        1.37        2.23     50.04 o
   6   7   3       12.78       24.54     46.71 o
   7   7   3       49.20       49.90     67.48 o
   8   7   3      253.92      181.86     81.46 o
   9   7   3       67.06       63.18     89.46 o
  10   7   3       33.27       38.81     96.26 o
 -11   8   3       12.13       79.02     89.54 o
 -10   8   3       11.52       36.05     73.21 o
  -9   8   3        1.03       28.64     64.93 o
  -8   8   3      119.93      126.25     67.76 o
  -7   8   3      347.18      397.38     88.71 o
  -6   8   3      534.31      542.79     61.87 o
  -5   8   3       47.57       44.37     68.97 o
  -4   8   3       27.17       38.72     56.34 o
  -3   8   3      633.55      534.27     64.05 o
  -2   8   3       46.79       27.97     37.42 o
  -1   8   3      822.28      753.06     52.40 o
   0   8   3      109.63       71.20     35.11 o
   1   8   3      296.85      312.61     43.61 o
   2   8   3      294.81      280.57     50.94 o
   3   8   3       41.65       79.30     57.06 o
   4   8   3      484.68      402.70     60.42 o
   5   8   3      135.78      149.38     67.88 o
   6   8   3        7.39       10.69     53.78 o
   7   8   3       24.52       72.38     96.74 o
   8   8   3      267.90      238.41     98.66 o
   9   8   3        1.42       19.27    117.21 o
 -11   9   3       53.27      137.32    108.80 o
 -10   9   3       32.68       58.22     85.73 o
  -9   9   3       18.97       47.26     72.41 o
  -8   9   3     1063.47     1140.37    110.63 o
  -7   9   3        1.04       -1.65     57.85 o
  -6   9   3      131.29      127.49     61.74 o
  -5   9   3      185.99      159.31     60.23 o
  -4   9   3      919.81      818.52     59.14 o
  -3   9   3        1.27       21.70     29.67 o
  -2   9   3       78.96       71.29     47.94 o
  -1   9   3      110.78       90.70     49.46 o
   1   9   3      228.78      170.81     52.50 o
   2   9   3     1016.69      915.88     59.74 o
   3   9   3      239.94      203.42     63.29 o
   4   9   3       27.46       26.59     78.49 o
   5   9   3        4.18       23.72     39.04 o
   6   9   3       86.96      123.88     82.43 o
   7   9   3      103.93      142.75     88.63 o
   8   9   3       16.77       -2.07     49.45 o
 -10  10   3       19.67       64.09     97.13 o
  -9  10   3      133.46       44.72    102.94 o
  -8  10   3       12.23        9.23     52.04 o
  -7  10   3      123.81      105.80     84.59 o
  -6  10   3       22.91       36.29     52.34 o
  -5  10   3       71.29       54.80     54.82 o
  -4  10   3      356.32      404.05     84.42 o
  -3  10   3      142.90      141.19     61.63 o
  -2  10   3       82.45      134.28     64.53 o
  -1  10   3       87.99       30.48     78.43 o
   1  10   3       81.15       72.95    101.04 o
   2  10   3       97.44       88.02    100.35 o
   3  10   3       46.58       47.52     69.99 o
   4  10   3       22.19       25.21     88.41 o
   5  10   3       56.41       63.14     83.97 o
   6  10   3       72.34      146.49    107.86 o
   7  10   3        2.67       21.23    131.86 o
  -9  11   3       11.20       -7.58     74.33 o
  -8  11   3      123.60      104.32     86.71 o
  -7  11   3       36.01       63.20    126.41 o
  -6  11   3      146.61      136.11     82.70 o
  -5  11   3       18.05       55.95     88.80 o
  -4  11   3       58.96       66.66     80.46 o
  -3  11   3       90.98       83.41     80.44 o
  -2  11   3      139.32      160.97    119.87 o
  -1  11   3      115.31      114.39    108.91 o
   0  11   3      204.35      204.14     78.49 o
   1  11   3      594.14      737.73    120.90 o
   2  11   3      463.83      625.05    120.90 o
   3  11   3      264.94      283.24    131.52 o
   4  11   3      111.21       77.06    123.64 o
   5  11   3       27.96       93.50    128.78 o
  -8  12   3       19.11       47.35    113.34 o
  -7  12   3       33.84       15.37     89.40 o
  -6  12   3      156.82      220.64    101.73 o
  -5  12   3       45.87       42.15    151.94 o
  -4  12   3       18.12       20.55     56.96 o
  -3  12   3      178.18      271.94    132.20 o
  -2  12   3      498.97      492.85    131.52 o
  -1  12   3      111.90      149.67    133.23 o
   0  12   3      146.94      166.09     88.75 o
   1  12   3      379.26      396.27    136.66 o
   2  12   3        8.84      118.50    123.30 o
   3  12   3        7.60       -4.79    134.94 o
   4  12   3        2.24       -6.16    185.97 o
  -6  13   3        5.26       10.56     84.61 o
  -5  13   3       99.51       83.57    159.26 o
  -4  13   3      221.98      306.88    161.66 o
  -3  13   3      196.45      293.86    158.58 o
  -2  13   3       21.54       60.62    119.87 o
  -1  13   3        3.47      -27.68    233.58 o
   0  13   3       77.62      163.46    116.73 o
   1  13   3       11.71       38.32     77.87 o
   2  13   3        9.47       82.76    111.85 o
  -1 -14   4       77.24      176.14    116.29 o
   0 -14   4      209.81      209.88    110.18 o
   1 -14   4        6.91      -13.71     83.45 o
   2 -14   4       17.25       37.88    117.23 o
   3 -14   4       71.47       99.50     98.77 o
   4 -14   4        3.18       42.33     86.53 o
   5 -14   4      142.20      163.37    150.36 o
  -4 -13   4       38.00        8.86    121.68 o
  -3 -13   4        0.68       27.05     97.53 o
  -2 -13   4      290.13      251.34    104.13 o
  -1 -13   4       83.78       79.98     95.83 o
   0 -13   4       10.93       11.84    102.73 o
   1 -13   4      438.48      511.21     95.07 o
   2 -13   4       48.82       43.09     85.46 o
   3 -13   4      186.46      182.98     91.42 o
   4 -13   4      187.46      179.47    130.15 o
   5 -13   4      280.37      391.47    141.45 o
   6 -13   4      100.06       68.84    129.46 o
   7 -13   4       59.05       58.22    143.51 o
  -5 -12   4       85.32       90.44    111.00 o
  -4 -12   4       15.46        8.55    150.69 o
  -3 -12   4       68.83       95.78     92.14 o
  -2 -12   4        2.72       32.46     60.61 o
  -1 -12   4        0.97        9.33     64.07 o
   0 -12   4      257.31      334.59     81.86 o
   1 -12   4      679.95      601.39     79.80 o
   2 -12   4        7.92       35.45     62.08 o
   3 -12   4      767.22      975.43    118.50 o
   4 -12   4      338.65      381.88    125.01 o
   5 -12   4       40.73       84.25    111.65 o
   6 -12   4       45.38       97.61    112.68 o
   7 -12   4        5.33       16.10     66.10 o
   8 -12   4        0.05       72.27    190.08 o
   9 -12   4      148.80      214.06    171.59 o
  -7 -11   4      156.24      121.93    149.67 o
  -6 -11   4       63.48       33.56    106.17 o
  -5 -11   4       24.30       78.16     95.48 o
  -4 -11   4       28.37       -1.78     60.66 o
  -3 -11   4       31.68       74.65     62.30 o
  -2 -11   4      192.81      239.70     75.39 o
  -1 -11   4      557.84      577.75     70.72 o
   0 -11   4     1680.22     1671.90     83.06 o
   1 -11   4      196.39      232.73     68.07 o
   2 -11   4      301.16      288.93     64.77 o
   3 -11   4      683.84      721.29    103.09 o
   4 -11   4       61.36       66.79    119.87 o
   5 -11   4       62.80       83.23     81.86 o
   6 -11   4        5.78       17.12     58.57 o
   7 -11   4      272.56      376.74    121.24 o
   8 -11   4      301.25      521.96    133.23 o
   9 -11   4      342.98      354.82    146.59 o
  10 -11   4        9.37       42.81     92.47 o
  -8 -10   4       71.12      112.68    137.34 o
  -7 -10   4        6.65       38.36    152.75 o
  -6 -10   4        4.50      -23.29     85.97 o
  -5 -10   4       46.59        6.51     70.90 o
  -4 -10   4      186.98      221.33     73.24 o
  -3 -10   4      157.03      178.09     68.17 o
  -2 -10   4      432.04      436.30     65.85 o
  -1 -10   4     1107.80     1221.29     69.75 o
   0 -10   4      192.13      238.35     58.36 o
   1 -10   4     1236.30     1131.07    163.20 o
   2 -10   4      274.11      289.75     83.57 o
   3 -10   4      183.70      185.29     84.94 o
   4 -10   4        3.01        8.56     56.17 o
   5 -10   4       37.29       42.47     93.16 o
   6 -10   4      367.82      411.34     96.93 o
   7 -10   4      117.27      165.77     96.93 o
   8 -10   4      745.56      755.54    116.79 o
   9 -10   4       93.70      162.00    124.67 o
  10 -10   4       16.35       -8.56   1051.12 o
  -9  -9   4        8.23       56.51    170.90 o
  -8  -9   4        7.62       25.69     90.42 o
  -7  -9   4       71.36       73.98    118.16 o
  -6  -9   4      232.59      316.81    110.63 o
  -5  -9   4      432.39      486.69    103.78 o
  -4  -9   4      957.46      923.71     92.13 o
  -3  -9   4     1363.10     1443.31     71.64 o
  -2  -9   4      586.72      642.97     55.93 o
  -1  -9   4      514.00      537.33     50.37 o
   0  -9   4       25.47       51.72     52.18 o
   1  -9   4      196.62      141.39     52.79 o
   2  -9   4        1.15        5.48     76.03 o
   3  -9   4     1296.24     1301.70     66.10 o
   4  -9   4      765.94      716.16     79.80 o
   5  -9   4        5.29       42.13     67.81 o
   6  -9   4        2.88       16.78     69.87 o
   7  -9   4      459.98      364.41     93.16 o
   8  -9   4      311.37      367.50    100.01 o
   9  -9   4      275.67      360.65    108.57 o
  10  -9   4        0.87       29.11    132.55 o
  11  -9   4        0.61       24.66    114.05 o
 -10  -8   4        1.02        3.42     42.47 o
  -9  -8   4       69.29       73.29    146.93 o
  -8  -8   4       30.86       45.55     93.50 o
  -7  -8   4      749.83      768.22    109.26 o
  -6  -8   4      297.39      328.11     97.27 o
  -5  -8   4      165.39      183.58     88.71 o
  -4  -8   4      305.37      271.82     45.74 o
  -3  -8   4      364.91      334.27     49.65 o
  -2  -8   4      143.39      147.37     48.28 o
  -1  -8   4       57.22       28.59     39.55 o
   0  -8   4       97.32       75.56     40.45 o
   1  -8   4       23.53       33.95     42.13 o
   2  -8   4      787.76      912.75     76.72 o
   3  -8   4     4143.21     3913.51    212.00 o
   4  -8   4       72.34       57.06     32.83 o
   5  -8   4      348.22      291.34     34.98 o
   6  -8   4       92.21      107.89     75.01 o
   7  -8   4      139.36      166.11     87.34 o
   8  -8   4        0.85       38.70    182.21 o
   9  -8   4      108.21      131.18     98.64 o
  10  -8   4        2.59       -6.51   1621.71 o
  11  -8   4      168.56      197.28    127.41 o
  12  -8   4       41.83      123.64    157.89 o
 -10  -7   4       48.25       79.12    140.77 o
  -9  -7   4        1.07       10.27     78.43 o
  -8  -7   4      105.52      168.16    101.04 o
  -7  -7   4      734.43      647.32    100.69 o
  -6  -7   4       57.42       25.34    130.15 o
  -5  -7   4      481.60      469.18     44.91 o
  -4  -7   4      411.59      373.06     41.32 o
  -3  -7   4       92.69       59.94     57.88 o
  -2  -7   4     1564.48     1488.16     59.64 o
  -1  -7   4      314.05      419.09     38.60 o
   0  -7   4      362.18      332.92     35.08 o
   1  -7   4       19.67       51.33     26.81 o
   2  -7   4      345.38      319.55     54.46 o
   3  -7   4       98.70      101.13     30.32 o
   4  -7   4       89.80       70.42     26.25 o
   5  -7   4       83.68       87.76     32.66 o
   6  -7   4      255.00      202.03     37.23 o
   7  -7   4     1119.01     1108.88    132.89 o
   8  -7   4       89.61       39.04     82.20 o
   9  -7   4       29.01       65.76     85.28 o
  10  -7   4        6.63       70.21    119.87 o
  11  -7   4       41.98       65.76    128.44 o
  12  -7   4       47.30        3.08     48.29 o
 -11  -6   4       96.72      181.86    180.84 o
 -10  -6   4       43.29       55.14    155.49 o
  -9  -6   4      312.09      294.55    117.48 o
  -8  -6   4      366.70      499.01     97.27 o
  -7  -6   4      206.49      229.13     85.28 o
  -6  -6   4      259.57      224.46     45.88 o
  -5  -6   4      152.54      149.25     42.05 o
  -4  -6   4      141.61      121.48     36.71 o
  -3  -6   4       38.99       23.97     55.48 o
  -2  -6   4     1613.80     1669.59     73.29 o
  -1  -6   4       36.49       49.09     30.78 o
   0  -6   4      441.50      435.88     33.25 o
   1  -6   4     1083.98     1065.50     67.13 o
   2  -6   4     1240.32     1443.62     77.75 o
   3  -6   4     1040.16     1122.60     42.58 o
   4  -6   4      594.35      580.11     34.00 o
   5  -6   4        2.96       10.78     27.16 o
   6  -6   4      393.17      382.58     50.18 o
   7  -6   4      209.17      223.62     40.64 o
   8  -6   4       45.80       36.29     44.80 o
   9  -6   4      118.60      118.32     56.02 o
  10  -6   4       18.13       50.18     54.83 o
  11  -6   4       88.10      152.41    131.52 o
  12  -6   4      562.88      657.93    145.90 o
 -11  -5   4      109.70      164.06    143.16 o
 -10  -5   4      279.51      320.23    121.59 o
  -9  -5   4      200.33      240.77    104.12 o
  -8  -5   4      229.74      183.58     92.82 o
  -7  -5   4       74.78       72.56     52.75 o
  -6  -5   4      156.83      149.39     42.61 o
  -5  -5   4      414.49      401.36     48.81 o
  -4  -5   4      550.45      493.29     35.06 o
  -3  -5   4     3879.43     4140.76    124.33 o
  -2  -5   4        4.49       11.94     13.75 o
  -1  -5   4      394.25      451.99     35.96 o
   0  -5   4      563.48      605.50     34.05 o
   1  -5   4       23.68       16.44     61.99 o
   2  -5   4     1468.99     1319.85     43.69 o
   3  -5   4       85.20       44.38     25.64 o
   4  -5   4      902.58      826.64     38.01 o
   5  -5   4       94.19       81.53     36.65 o
   6  -5   4       60.27       49.95     32.73 o
   7  -5   4      383.00      330.83     42.96 o
   8  -5   4     1676.60     1719.68     75.86 o
   9  -5   4      431.87      507.73     59.81 o
  10  -5   4      346.18      398.91     66.10 o
  11  -5   4      405.38      399.07     79.76 o
  12  -5   4      294.84      510.32    138.71 o
 -12  -4   4        4.18       20.21    336.67 o
 -11  -4   4       46.86       50.00    132.55 o
 -10  -4   4      509.40      681.91    116.79 o
  -9  -4   4      166.48      122.96     95.21 o
  -8  -4   4      844.35      858.33     88.88 o
  -7  -4   4       54.48       57.84     49.04 o
  -6  -4   4       81.98       71.99     35.71 o
  -5  -4   4      116.45       91.18     40.24 o
  -4  -4   4     1728.83     1659.21     53.36 o
  -3  -4   4        2.12        4.58     13.87 o
  -2  -4   4      278.80      242.56     25.16 o
  -1  -4   4       10.51       26.50     16.78 o
   0  -4   4      974.78     1014.18     35.89 o
   1  -4   4      465.69      438.05     26.66 o
   2  -4   4      216.88      136.88     22.32 o
   3  -4   4        3.29       -2.69      8.39 o
   4  -4   4      249.93      224.33     26.30 o
   5  -4   4        4.44       -2.74      9.80 o
   6  -4   4     1459.66     1398.94    183.92 o
   7  -4   4     1947.57     1720.30     65.23 o
   8  -4   4      814.99      753.55     43.02 o
   9  -4   4      261.99      263.98     54.89 o
  10  -4   4      499.73      526.22     67.73 o
  11  -4   4      269.03      323.48     78.82 o
  12  -4   4        0.14       16.36     96.49 o
  13  -4   4        0.85       -9.87     54.03 o
 -12  -3   4       17.32       57.88    121.24 o
 -11  -3   4       50.02       46.24    164.74 o
 -10  -3   4       27.07       18.50     46.86 o
  -9  -3   4        2.28       10.87     52.00 o
  -8  -3   4        1.95       16.62     62.75 o
  -7  -3   4      751.72      726.07     46.91 o
  -6  -3   4        7.88        3.93     13.03 o
  -5  -3   4      326.37      268.28     31.66 o
  -4  -3   4     4196.53     4459.23    226.22 o
  -3  -3   4     7128.10     7572.40    122.61 o
  -2  -3   4     2575.89     2681.91     48.37 o
  -1  -3   4     1307.24     1430.48     35.99 o
   0  -3   4    19794.14    20737.33    175.53 o
   1  -3   4     8035.93     8865.65     74.63 o
   2  -3   4       34.08       34.64     17.36 o
   3  -3   4      172.77      185.07     25.60 o
   4  -3   4      215.64      235.31     26.71 o
   5  -3   4      584.54      511.79     35.67 o
   6  -3   4     2081.34     2108.63     50.09 o
   7  -3   4      336.23      339.99     32.20 o
   8  -3   4      199.79      223.11     37.05 o
   9  -3   4      134.89      147.27     44.16 o
  10  -3   4      183.56      213.41     52.65 o
  11  -3   4      362.34      383.32     62.39 o
  12  -3   4       11.60        9.46     65.52 o
  13  -3   4       22.44       16.95    112.57 o
 -12  -2   4       82.75       30.48    191.11 o
 -11  -2   4        1.06       -2.18     18.76 o
 -10  -2   4      142.58      130.14     67.29 o
  -9  -2   4        5.19       26.70     80.94 o
  -8  -2   4       15.05       40.82     53.34 o
  -7  -2   4      658.61      621.70     50.86 o
  -6  -2   4      501.51      446.25     37.98 o
  -5  -2   4      974.65      883.55     56.34 o
  -4  -2   4      515.34      423.68     32.28 o
  -3  -2   4     2273.77     2225.61     53.97 o
  -2  -2   4    14274.49    14610.25     84.23 o
  -1  -2   4      768.76      797.94     23.61 o
   0  -2   4    20555.51    20931.79    148.07 o
   1  -2   4    20139.69    20723.74    317.66 o
   2  -2   4        7.89        3.38     12.81 o
   3  -2   4     5355.48     5463.68     52.71 o
   4  -2   4     3006.45     3093.38     47.92 o
   5  -2   4     3812.45     3745.19     59.05 o
   6  -2   4     4141.23     4288.48    112.91 o
   7  -2   4      119.06      117.84     34.60 o
   8  -2   4       87.29       83.38     40.84 o
   9  -2   4       81.14       67.41     44.61 o
  10  -2   4       72.63      118.30     49.25 o
  11  -2   4      166.95      237.00     64.60 o
  12  -2   4       95.31      145.90     72.79 o
  13  -2   4       58.15       56.51    148.64 o
 -13  -1   4       85.01      213.72    152.07 o
 -12  -1   4        8.03       45.44     94.65 o
 -11  -1   4       15.05        8.88     53.50 o
 -10  -1   4       37.93       50.62     58.18 o
  -9  -1   4       23.54       19.75     55.45 o
  -8  -1   4       73.51      121.01     48.43 o
  -7  -1   4      917.08      940.57     52.31 o
  -6  -1   4      366.56      291.94     44.87 o
  -5  -1   4     2700.87     2632.86     84.08 o
  -4  -1   4      283.67      256.32     31.34 o
  -3  -1   4      268.04      289.21     27.61 o
  -2  -1   4     7949.15     8376.96    114.91 o
  -1  -1   4      620.87      578.09     65.42 o
   0  -1   4      848.41      924.81     27.57 o
   1  -1   4    38155.52    39032.99    739.28 o
   2  -1   4      850.64      715.40     78.24 o
   3  -1   4     3491.89     3305.46    116.32 o
   4  -1   4     1597.17     1523.77     41.01 o
   5  -1   4     3506.31     3744.02    117.35 o
   6  -1   4       93.33      103.98     28.13 o
   7  -1   4      370.60      371.75     32.68 o
   8  -1   4       15.67       55.51     33.67 o
   9  -1   4      198.40      176.46     46.60 o
  10  -1   4      377.66      413.06     53.08 o
  11  -1   4       11.30        6.21     47.78 o
  12  -1   4       17.08       76.13     83.31 o
 -13   0   4        0.18        5.42     55.26 o
 -12   0   4        0.48       16.08     85.84 o
 -11   0   4       15.28      -10.86     70.01 o
 -10   0   4      141.85      199.26     66.95 o
  -9   0   4      977.93     1075.86     94.70 o
  -8   0   4      235.74      219.11     46.24 o
  -7   0   4       35.30       23.61     30.31 o
  -6   0   4      173.32      144.42     23.74 o
  -5   0   4     2553.35     2487.50     43.48 o
  -4   0   4     3622.79     3765.41     62.56 o
  -3   0   4     2757.64     2780.78     47.37 o
  -2   0   4      173.40      158.27     24.32 o
  -1   0   4     6214.67     6224.36     66.80 o
   0   0   4      105.83       56.51     30.14 o
   1   0   4    11908.31    12313.10    100.28 o
   2   0   4       28.53       19.10     10.95 o
   3   0   4      340.04      368.10     21.46 o
   4   0   4       10.23       11.38     18.09 o
   5   0   4      514.13      514.74     43.83 o
   6   0   4     2914.99     2995.85     67.88 o
   7   0   4       23.53       26.57     23.70 o
   8   0   4      190.31      178.93     48.25 o
   9   0   4     2234.97     2245.20    190.26 o
  10   0   4       45.80       64.80     71.17 o
  11   0   4        5.71       36.69     59.68 o
  12   0   4        1.77       25.43     77.04 o
 -13   1   4       94.86      132.28    104.12 o
 -12   1   4      157.49      187.38     90.76 o
 -11   1   4      350.60      292.54     79.31 o
 -10   1   4      247.14      279.40     65.09 o
  -9   1   4      844.36      888.84     77.03 o
  -8   1   4       25.65       25.06     34.24 o
  -7   1   4      470.42      440.08     30.35 o
  -6   1   4       76.49       69.15     23.44 o
  -5   1   4      795.49      760.92     28.56 o
  -4   1   4      969.43      954.52     40.04 o
  -3   1   4      792.56      759.21     24.34 o
  -2   1   4     1245.63     1353.54     61.31 o
  -1   1   4     1974.15     1973.45     63.70 o
   0   1   4      686.68      668.14     27.85 o
   1   1   4     1694.36     1891.60     63.02 o
   2   1   4     1040.48     1101.50     35.58 o
   3   1   4        1.58       21.11     16.70 o
   4   1   4     2085.83     2019.44     55.04 o
   5   1   4     3967.49     3769.07    182.04 o
   6   1   4        9.65       18.78     25.86 o
   7   1   4       46.79       40.59     40.80 o
   8   1   4      579.60      598.26     75.52 o
   9   1   4       21.97       43.97     48.42 o
  10   1   4      231.39      221.74     70.70 o
  11   1   4       29.33       70.41     80.29 o
  12   1   4        9.50       42.47    149.67 o
 -13   2   4       77.47       79.25    137.96 o
 -12   2   4       91.33      103.09     94.14 o
 -11   2   4      450.53      499.68     77.37 o
 -10   2   4      222.81      230.84     51.19 o
  -9   2   4      111.09       77.54     44.66 o
  -8   2   4      296.46      275.89     36.45 o
  -7   2   4       16.80        6.12     10.99 o
  -6   2   4      515.37      518.39     30.04 o
  -5   2   4     1854.45     1878.21     44.09 o
  -4   2   4     1143.42     1139.72     40.10 o
  -3   2   4     1606.42     1646.16     44.26 o
  -2   2   4     1504.58     1584.38     64.39 o
  -1   2   4     1524.58     1593.40     38.72 o
   0   2   4       43.91       53.11     16.91 o
   1   2   4     1434.14     1504.00     97.95 o
   2   2   4     1677.13     1857.50     86.82 o
   3   2   4     1182.46     1073.70     42.66 o
   4   2   4      266.17      259.62     29.16 o
   5   2   4       47.06       40.11     37.56 o
   6   2   4      129.62      100.45     38.47 o
   7   2   4       58.00       66.68     48.12 o
   8   2   4        4.95       36.74     47.93 o
   9   2   4      123.86       97.04     61.72 o
  10   2   4      167.43      173.11     80.26 o
  11   2   4       64.46       59.45     90.91 o
  12   2   4       20.06       45.60    128.95 o
 -13   3   4       38.28      113.02    156.86 o
 -12   3   4        0.82       31.85    106.17 o
 -11   3   4      102.75       79.82     71.62 o
 -10   3   4      475.51      452.60     53.96 o
  -9   3   4       73.13      109.22     44.23 o
  -8   3   4      272.66      306.53     45.31 o
  -7   3   4       14.47       25.23     41.25 o
  -6   3   4     3250.05     3140.57     74.89 o
  -5   3   4     1345.06     1301.59     48.88 o
  -4   3   4      580.69      615.24     35.77 o
  -3   3   4        8.11       26.03     25.51 o
  -2   3   4      745.54      776.63     29.46 o
  -1   3   4     2151.62     2495.10     61.14 o
   0   3   4      763.89      768.82     29.16 o
   1   3   4      711.09      738.16     27.72 o
   2   3   4     1410.24     1487.97     30.30 o
   3   3   4     1044.69      834.59     86.47 o
   4   3   4      118.98       90.59     33.64 o
   5   3   4     2316.80     2629.18    256.19 o
   6   3   4     2356.39     2340.48    148.81 o
   7   3   4       83.41       38.72     51.61 o
   8   3   4      540.42      504.48     59.88 o
   9   3   4       42.47       77.92     70.23 o
  10   3   4       20.02       43.17     80.13 o
  11   3   4       50.31       31.91    120.52 o
 -13   4   4       88.40       98.30    144.19 o
 -12   4   4      195.47      250.36    138.71 o
 -11   4   4        2.92       -8.56     48.98 o
 -10   4   4      617.35      755.87     74.84 o
  -9   4   4        4.97       18.01     44.87 o
  -8   4   4      659.03      721.38     49.89 o
  -7   4   4       20.78       41.12     37.17 o
  -6   4   4      520.70      518.65     46.75 o
  -5   4   4       84.90       85.78     33.65 o
  -4   4   4     1578.26     1560.59     55.48 o
  -3   4   4      131.33      126.86     17.74 o
  -2   4   4     3582.71     3623.47    199.67 o
  -1   4   4     2352.56     2294.94     46.82 o
   0   4   4       72.23       98.92     20.71 o
   1   4   4     2107.07     2207.35     44.27 o
   2   4   4     1577.68     1505.85     57.58 o
   3   4   4        8.07       -1.76      7.84 o
   4   4   4     1728.23     1732.04    136.48 o
   5   4   4      805.11      871.77     66.27 o
   6   4   4      237.39      227.01     47.13 o
   7   4   4      148.85      127.54     57.68 o
   8   4   4      499.46      422.13     63.44 o
   9   4   4        0.59       13.84     52.69 o
  10   4   4      275.53      235.22     86.06 o
  11   4   4       21.62       55.59     81.10 o
 -12   5   4       26.67       26.37     94.87 o
 -11   5   4       68.67       49.66    144.88 o
 -10   5   4       37.98        0.09     17.81 o
  -9   5   4        0.67        2.06     17.64 o
  -8   5   4       79.56       37.29     45.68 o
  -7   5   4      305.48      416.69     49.66 o
  -6   5   4        1.91       12.48     44.10 o
  -5   5   4        5.01       15.49     35.63 o
  -4   5   4      132.88      134.76     18.59 o
  -3   5   4       32.87       34.37     15.58 o
  -2   5   4       26.01       24.22     22.25 o
  -1   5   4     1653.97     1831.42     43.94 o
   0   5   4       52.29       40.21     22.87 o
   1   5   4      271.86      269.76     50.00 o
   2   5   4     2044.14     2041.83     83.10 o
   3   5   4     1044.13     1009.31     50.81 o
   4   5   4     1129.67     1147.85     67.30 o
   5   5   4      108.77      110.43     45.65 o
   6   5   4       97.72       72.94     50.71 o
   7   5   4       13.98       31.02     53.63 o
   8   5   4        3.36       21.88     65.61 o
   9   5   4      316.18      299.86     81.84 o
  10   5   4      119.39       49.07     60.79 o
  11   5   4        1.51       14.96    215.06 o
 -12   6   4      108.42       35.62    111.65 o
 -11   6   4       16.08       20.55    117.48 o
 -10   6   4        6.03       39.44     85.50 o
  -9   6   4       15.28       32.69     49.21 o
  -8   6   4       39.08       37.82     62.47 o
  -7   6   4      525.95      511.52     52.08 o
  -6   6   4       19.46       53.76     43.97 o
  -5   6   4      195.56      197.63     43.22 o
  -4   6   4        7.60       13.73     34.30 o
  -3   6   4       69.16       60.28     15.66 o
  -2   6   4      445.06      477.38     24.36 o
  -1   6   4     1708.46     1725.83    114.91 o
   0   6   4     1709.08     1781.49    111.82 o
   1   6   4      606.11      617.25     29.02 o
   2   6   4      200.38      234.50     42.47 o
   3   6   4     1424.67     1408.30     62.00 o
   4   6   4      234.90      264.83     46.86 o
   5   6   4       98.75       92.62     51.10 o
   6   6   4      122.10       78.17     66.15 o
   7   6   4       66.81       53.19     58.71 o
   8   6   4      441.02      558.56     77.66 o
   9   6   4      455.58      560.23     88.37 o
  10   6   4       93.58       59.90     82.13 o
 -12   7   4        2.48       75.69    144.19 o
 -11   7   4       93.06      148.61     94.77 o
 -10   7   4       10.53       37.31     48.96 o
  -9   7   4       20.96        1.56     31.48 o
  -8   7   4      626.51      518.98     67.14 o
  -7   7   4      364.36      446.79     59.94 o
  -6   7   4        0.47       10.76    132.97 o
  -5   7   4      691.75      605.78     51.09 o
  -4   7   4      410.84      331.78     47.08 o
  -3   7   4       37.81       29.76     26.74 o
  -2   7   4     2844.84     2740.76     51.24 o
  -1   7   4     2197.38     2287.56     58.22 o
   0   7   4     1312.58     1254.72     88.88 o
   1   7   4        3.14       27.48     30.13 o
   2   7   4       29.64       50.92     36.35 o
   3   7   4      132.51      144.23     48.29 o
   4   7   4      884.30      978.75     80.66 o
   5   7   4      385.74      392.12     60.71 o
   6   7   4      544.05      556.53     71.16 o
   7   7   4      755.19      800.91     73.48 o
   8   7   4      639.23      764.45     89.53 o
   9   7   4       18.26       -1.73     76.94 o
 -11   8   4       53.04       55.98     56.80 o
 -10   8   4        3.42       68.97     78.72 o
  -9   8   4      133.14      145.36     82.94 o
  -8   8   4        0.27       59.72    104.44 o
  -7   8   4      638.07      586.46     68.28 o
  -6   8   4       90.88      125.97     59.69 o
  -5   8   4      729.43      640.96     72.78 o
  -4   8   4      436.56      467.78     54.95 o
  -3   8   4      152.02      120.49     49.19 o
  -2   8   4     1241.10     1083.77     56.61 o
  -1   8   4        9.16       22.95     64.39 o
   0   8   4        1.46        5.97     20.13 o
   1   8   4      185.62      156.52     60.28 o
   2   8   4      187.80      214.67     52.90 o
   3   8   4     1807.67     1664.60     74.80 o
   4   8   4     1022.46     1062.79     70.90 o
   5   8   4      367.51      447.08     68.81 o
   6   8   4      505.15      438.00     78.33 o
   7   8   4      270.93      284.47     88.84 o
   8   8   4        6.55       27.66     67.21 o
 -11   9   4        1.43       17.24     90.11 o
 -10   9   4      150.32      124.49    102.52 o
  -9   9   4        2.28       18.42     41.28 o
  -8   9   4       98.01      110.86     70.78 o
  -7   9   4      810.26      846.35     75.43 o
  -6   9   4      475.77      497.65     73.62 o
  -5   9   4      422.91      410.21     65.43 o
  -4   9   4       25.18       47.50     66.25 o
  -3   9   4        8.44       16.58     92.22 o
  -2   9   4       31.26       56.56     55.51 o
  -1   9   4      975.78      919.26     70.21 o
   1   9   4      379.89      343.97     55.14 o
   2   9   4      332.08      346.70     59.03 o
   3   9   4      383.10      393.64     64.08 o
   4   9   4      215.89      159.46     68.55 o
   5   9   4       37.72       39.80     68.23 o
   6   9   4       33.04       47.27     81.10 o
   7   9   4       60.78      104.63     85.32 o
   8   9   4       85.36       74.62    119.71 o
 -10  10   4       10.47       57.64    156.21 o
  -9  10   4        0.80        6.49     25.69 o
  -8  10   4      383.95      506.82     91.29 o
  -7  10   4      373.20      376.07     87.02 o
  -6  10   4       10.35       49.17     85.80 o
  -5  10   4      405.88      363.72     77.95 o
  -4  10   4      178.86      186.64     71.16 o
  -3  10   4       10.43       26.61     49.52 o
  -2  10   4        4.19       -3.34     14.90 o
  -1  10   4       54.04      136.66    112.68 o
   1  10   4      613.41      607.24    104.12 o
   2  10   4      232.15      178.78    112.68 o
   3  10   4       32.34        1.71     30.82 o
   4  10   4       27.92       10.92     88.89 o
   5  10   4      111.96      103.15     84.01 o
   6  10   4       48.84       84.20     97.53 o
  -9  11   4      174.02      195.64    106.44 o
  -8  11   4      146.71      160.01     95.78 o
  -7  11   4       19.20       77.11     94.94 o
  -6  11   4        3.68       -4.12     41.14 o
  -5  11   4       69.72       84.02     70.04 o
  -4  11   4       30.95       25.59     57.17 o
  -3  11   4      193.00      200.36    121.24 o
  -2  11   4      175.19      157.21    109.94 o
  -1  11   4        3.55       63.36    123.30 o
   1  11   4      151.75      256.53    126.72 o
   2  11   4        7.42       48.63     94.53 o
   3  11   4       17.77       60.62    111.65 o
   4  11   4        1.25        1.71     56.85 o
   5  11   4        0.75        1.37     57.88 o
  -7  12   4       47.82       55.42    113.54 o
  -6  12   4        6.36       13.97    133.63 o
  -5  12   4        7.91       90.17     82.99 o
  -4  12   4      183.95      251.73    128.78 o
  -3  12   4      179.36      230.84    135.29 o
  -2  12   4        2.70       -6.51     71.92 o
  -1  12   4       37.50       55.83    127.41 o
   0  12   4       23.46       19.46     63.66 o
   1  12   4      103.52       60.96    144.19 o
   2  12   4      246.64      220.22    147.27 o
   3  12   4      120.06      141.45    154.47 o
  -5  13   4        1.20        4.79     66.79 o
  -4  13   4       11.75       94.19    152.75 o
  -3  13   4       51.06       84.94    148.30 o
  -2  13   4      112.55       97.61    180.15 o
  -1  13   4        0.37       51.43     99.43 o
   0  13   4       37.27       93.21    104.78 o
   1  13   4      178.26      268.94    113.82 o
  -1 -14   5       26.07       68.48    173.83 o
   0 -14   5       49.54       37.78    135.56 o
   1 -14   5       28.13       77.29     96.09 o
   2 -14   5        6.59        3.50     75.53 o
   3 -14   5       85.97      106.83    120.36 o
   4 -14   5      242.36      301.08    115.27 o
   5 -14   5      145.82      209.61    178.78 o
  -4 -13   5      123.03       76.94     93.72 o
  -3 -13   5       36.63       48.54     82.83 o
  -2 -13   5      168.99      215.40     96.75 o
  -1 -13   5        1.29       35.86     74.92 o
   0 -13   5      272.77      309.39     98.32 o
   1 -13   5       15.29       30.01     73.64 o
   2 -13   5       95.19       89.24     92.77 o
   3 -13   5      134.16      189.95     91.41 o
   4 -13   5      125.16      184.26    131.86 o
   5 -13   5       13.07       36.99     92.13 o
   6 -13   5      105.13       79.80    147.62 o
   7 -13   5        2.62       41.44    118.85 o
  -5 -12   5       95.93       90.16     89.72 o
  -4 -12   5       39.15       61.89     90.55 o
  -3 -12   5       81.57      103.05     91.66 o
  -2 -12   5        3.58       23.92     95.21 o
  -1 -12   5      504.47      460.33     83.43 o
   0 -12   5      125.58      144.43     85.14 o
   1 -12   5        4.49        9.90    104.29 o
   2 -12   5      519.43      500.12     80.56 o
   3 -12   5       24.44       48.81     75.32 o
   4 -12   5      220.22      240.09    120.56 o
   5 -12   5       48.72       96.58    134.26 o
   6 -12   5        5.29       66.10    103.78 o
   7 -12   5       37.08       41.10    181.18 o
   8 -12   5        0.98      -16.78     73.64 o
   9 -12   5       44.50       82.54    125.01 o
  -7 -11   5      131.18      187.34    153.10 o
  -6 -11   5        3.92       19.18     67.81 o
  -5 -11   5        0.89       32.44    113.09 o
  -4 -11   5        5.84        1.50     76.65 o
  -3 -11   5       69.36       70.28     73.22 o
  -2 -11   5       13.69       30.53     58.26 o
  -1 -11   5      267.36      221.69     73.26 o
   0 -11   5      280.27      232.01     72.35 o
   1 -11   5      134.58      156.33     68.23 o
   2 -11   5      548.38      544.83     67.43 o
   3 -11   5       31.86        6.16    595.60 o
   4 -11   5      250.20      276.39    101.04 o
   5 -11   5       19.67        2.05     25.34 o
   6 -11   5       12.23      106.86    117.13 o
   7 -11   5       18.01       19.18   1265.52 o
   8 -11   5       20.78       13.01   1768.99 o
   9 -11   5        0.47       24.32     90.42 o
  10 -11   5       55.98       89.05    164.40 o
  -8 -10   5       30.23       67.81    134.94 o
  -7 -10   5       22.65       41.44    112.68 o
  -6 -10   5       84.99       72.61    108.91 o
  -5 -10   5       83.70       78.80     81.44 o
  -4 -10   5      258.26      304.38     76.64 o
  -3 -10   5       18.26       62.87     64.64 o
  -2 -10   5      655.93      693.60     64.60 o
  -1 -10   5       83.76       85.10     68.17 o
   0 -10   5      302.51      318.86     58.97 o
   1 -10   5        4.73       18.18     45.65 o
   2 -10   5      326.90      340.93     58.53 o
   3 -10   5      264.01      302.42     90.42 o
   4 -10   5      105.10       57.20     93.50 o
   5 -10   5        0.42       49.66     91.10 o
   6 -10   5      132.68      154.12    107.20 o
   7 -10   5      167.49      238.72    108.91 o
   8 -10   5       52.31       69.18    100.01 o
   9 -10   5      167.40      173.64    132.20 o
  10 -10   5        9.35       56.17    122.61 o
  -9  -9   5       12.59       23.63    156.18 o
  -8  -9   5       20.47       17.47    112.34 o
  -7  -9   5      253.44      288.72    123.98 o
  -6  -9   5       96.20       88.02    106.86 o
  -5  -9   5        9.13       43.89     69.34 o
  -4  -9   5        0.54       42.30     56.51 o
  -3  -9   5      197.73      183.54     60.65 o
  -2  -9   5       78.38      111.72     54.61 o
  -1  -9   5      547.74      596.20     53.39 o
   0  -9   5      114.23      127.73     49.51 o
   1  -9   5       45.70       35.75     52.01 o
   2  -9   5      274.92      286.92     50.42 o
   3  -9   5       42.24       45.82     41.89 o
   4  -9   5      512.15      463.74     79.12 o
   5  -9   5      181.27      186.66     80.14 o
   6  -9   5        4.82       43.15     81.51 o
   7  -9   5      202.12      273.31    102.75 o
   8  -9   5      813.47      885.01    108.23 o
   9  -9   5       11.76       41.44    114.05 o
  10  -9   5        4.28       18.84    307.90 o
  11  -9   5       57.62       46.58    161.66 o
  -9  -8   5       23.12       42.13    119.53 o
  -8  -8   5       11.83       40.07    119.19 o
  -7  -8   5      151.54      169.88    100.35 o
  -6  -8   5      249.35      245.91    103.78 o
  -5  -8   5        2.37       30.14     60.96 o
  -4  -8   5       75.19       83.57     39.12 o
  -3  -8   5       37.63       34.81     44.36 o
  -2  -8   5     2331.00     2413.27     78.00 o
  -1  -8   5        2.58       30.73     31.59 o
   0  -8   5        8.99        7.89     43.93 o
   1  -8   5       42.76       67.87     33.86 o
   2  -8   5      233.91      189.06     66.44 o
   3  -8   5     3206.97     3317.57    170.90 o
   4  -8   5      774.03      727.03     51.03 o
   5  -8   5       17.45        1.16     30.17 o
   6  -8   5       34.01       27.06     58.91 o
   7  -8   5      976.91     1171.67    101.38 o
   8  -8   5        0.65      -10.27    180.49 o
   9  -8   5       22.82        3.77     16.44 o
  10  -8   5       51.10       31.51    113.02 o
  11  -8   5        0.31       -6.16     44.52 o
 -10  -7   5       41.82       42.13     85.28 o
  -9  -7   5        3.38       13.36    114.05 o
  -8  -7   5        0.90       66.79    126.72 o
  -7  -7   5       65.11       22.60    102.06 o
  -6  -7   5      501.08      432.23     85.28 o
  -5  -7   5       69.34       74.51     43.81 o
  -4  -7   5        3.40       15.94     44.85 o
  -3  -7   5      692.47      635.69     47.09 o
  -2  -7   5       13.53        6.77     24.41 o
  -1  -7   5      872.32      881.66     47.10 o
   0  -7   5       60.35       56.45     31.35 o
   1  -7   5       42.42       15.69     30.21 o
   2  -7   5     1770.42     1906.33     95.56 o
   3  -7   5     1155.79     1075.44     63.02 o
   4  -7   5      884.56      819.36     64.73 o
   5  -7   5      712.65      727.93     48.46 o
   6  -7   5      652.63      637.45     80.83 o
   7  -7   5       26.73       28.46     43.26 o
   8  -7   5      613.54      560.27     54.08 o
   9  -7   5       49.17       41.78    121.24 o
  10  -7   5       30.79       42.47    118.85 o
  11  -7   5       11.75        4.45    211.32 o
  12  -7   5       28.53       58.22    124.67 o
 -11  -6   5       14.45       39.04    121.93 o
 -10  -6   5       48.20      104.12    123.30 o
  -9  -6   5       55.76       89.73    112.34 o
  -8  -6   5       27.42        2.40     53.09 o
  -7  -6   5     1565.33     1770.01    118.16 o
  -6  -6   5     1027.57     1021.87     53.70 o
  -5  -6   5       27.92       28.95     44.18 o
  -4  -6   5       84.76      102.60     40.96 o
  -3  -6   5       61.66       32.76     37.72 o
  -2  -6   5      186.62      221.77     34.99 o
  -1  -6   5     3850.32     3883.96    244.71 o
   0  -6   5      624.86      651.06     38.36 o
   1  -6   5     1814.37     1813.04     54.91 o
   2  -6   5     1551.08     1364.50     78.43 o
   3  -6   5     1600.95     1435.51     51.17 o
   4  -6   5       90.14       79.60     32.73 o
   5  -6   5      768.12      721.28     67.99 o
   6  -6   5     2030.24     1952.37     65.51 o
   7  -6   5      218.80      151.48     46.16 o
   8  -6   5      313.09      324.12     53.50 o
   9  -6   5      152.25      166.62     65.59 o
  10  -6   5      200.44      228.79     74.61 o
  11  -6   5      192.21      173.30    127.41 o
  12  -6   5       26.21       66.44    168.85 o
 -11  -5   5      259.17      275.71    143.85 o
 -10  -5   5       41.44       52.06    105.83 o
  -9  -5   5      343.87      278.11    109.60 o
  -8  -5   5      222.57      224.31     61.69 o
  -7  -5   5      540.58      508.36     52.90 o
  -6  -5   5      104.64       89.70     45.83 o
  -5  -5   5      195.83      152.06     41.82 o
  -4  -5   5     1041.43     1076.34    107.03 o
  -3  -5   5     1246.82     1202.01     45.98 o
  -2  -5   5     2233.36     2234.93     57.24 o
  -1  -5   5      890.20      762.50     36.66 o
   0  -5   5      142.81      100.94     25.27 o
   1  -5   5    15897.90    17133.09    148.81 o
   2  -5   5     1423.33     1587.45     49.93 o
   3  -5   5      218.75      246.18     27.97 o
   4  -5   5       33.61       29.96     28.13 o
   5  -5   5       58.99       85.89     33.74 o
   6  -5   5       50.18       70.98     38.18 o
   7  -5   5      363.21      350.36     56.51 o
   8  -5   5      526.86      433.28     50.70 o
   9  -5   5       28.23       43.62     56.27 o
  10  -5   5      452.27      509.74     70.41 o
  11  -5   5        1.42       25.54     95.89 o
  12  -5   5        6.15      -10.16     84.25 o
 -12  -4   5      389.23      492.17    152.75 o
 -11  -4   5      195.21      191.45    138.71 o
 -10  -4   5      553.42      724.72    116.79 o
  -9  -4   5     1002.42      986.17     65.81 o
  -8  -4   5       54.13       37.30     42.86 o
  -7  -4   5      101.76       93.81     45.57 o
  -6  -4   5     2350.56     2490.36    232.04 o
  -5  -4   5      337.49      319.97     37.49 o
  -4  -4   5     5748.65     5632.23     96.35 o
  -3  -4   5      912.24      817.09     29.53 o
  -2  -4   5      198.27      118.28     23.59 o
  -1  -4   5      322.83      300.27     24.86 o
   0  -4   5     4134.52     4618.64     66.65 o
   1  -4   5      815.31      901.79     49.83 o
   2  -4   5      417.88      384.18     29.94 o
   3  -4   5       67.70      111.68     29.21 o
   4  -4   5       26.86       12.10     29.44 o
   5  -4   5       15.39       19.32     25.56 o
   6  -4   5      673.64      677.53     44.12 o
   7  -4   5      194.09      151.02     40.36 o
   8  -4   5      231.88      239.86     59.08 o
   9  -4   5      169.51      191.96     71.58 o
  10  -4   5      160.85      159.94     67.69 o
  11  -4   5      129.64      176.17     83.07 o
  12  -4   5        5.28      -21.21     72.17 o
 -12  -3   5       93.22      121.24    154.47 o
 -11  -3   5       13.63       39.73    112.00 o
 -10  -3   5      162.28      167.96     66.70 o
  -9  -3   5      168.57      175.09     62.46 o
  -8  -3   5       47.44       61.87     52.41 o
  -7  -3   5       28.09       13.33     24.12 o
  -6  -3   5      883.04      804.13     48.03 o
  -5  -3   5      117.80       58.45     29.61 o
  -4  -3   5     5923.26     5894.17    144.70 o
  -3  -3   5     1583.12     1587.56     34.09 o
  -2  -3   5      124.27      137.18     19.69 o
  -1  -3   5      136.96      191.49     38.53 o
   0  -3   5     1527.16     1705.75    135.63 o
   1  -3   5      241.16      267.66     17.96 o
   2  -3   5     3891.71     3953.83    189.74 o
   3  -3   5      255.82      286.03     28.33 o
   4  -3   5      297.37      278.21     30.04 o
   5  -3   5      116.24       63.73     26.67 o
   6  -3   5        3.83        6.13      9.85 o
   7  -3   5        1.11        5.80     12.90 o
   8  -3   5      124.71      153.93     37.76 o
   9  -3   5      318.72      295.81     47.37 o
  10  -3   5      383.56      470.63     59.81 o
  11  -3   5        1.83       14.41     29.56 o
  12  -3   5        2.02       22.28     70.83 o
 -12  -2   5       21.45        8.22    415.45 o
 -11  -2   5        7.52        4.76     56.32 o
 -10  -2   5       65.79       59.73     52.14 o
  -9  -2   5      784.71      801.83     60.40 o
  -8  -2   5      553.77      583.62     55.83 o
  -7  -2   5        2.84        0.20      3.61 o
  -6  -2   5       37.50       35.13     31.83 o
  -5  -2   5     1159.50     1106.57     49.12 o
  -4  -2   5     1537.40     1618.35     53.50 o
  -3  -2   5      290.51      304.09     29.68 o
  -2  -2   5        2.40        6.86      8.68 o
  -1  -2   5      221.00      230.71     18.49 o
   0  -2   5       25.65       40.44     12.29 o
   1  -2   5      428.31      407.21     27.01 o
   2  -2   5       47.94       36.58     25.08 o
   3  -2   5       32.12       45.55     24.09 o
   4  -2   5      797.38      811.13     27.21 o
   5  -2   5      158.74      177.07     22.87 o
   6  -2   5      185.69      152.35     27.95 o
   7  -2   5       33.76       39.64     29.32 o
   8  -2   5      300.38      301.18     39.35 o
   9  -2   5        4.03       -8.85     27.15 o
  10  -2   5        1.66       -3.69     42.25 o
  11  -2   5      237.59      205.56     65.86 o
  12  -2   5      149.87      219.54    138.03 o
 -12  -1   5        1.25       15.73     67.13 o
 -11  -1   5       42.76       74.81     81.49 o
 -10  -1   5      881.15      826.58     67.24 o
  -9  -1   5      583.38      654.89     59.90 o
  -8  -1   5     1553.52     1544.78     69.11 o
  -7  -1   5      881.37      756.05     68.16 o
  -6  -1   5      414.49      423.20     38.80 o
  -5  -1   5      170.67      167.66     32.08 o
  -4  -1   5      387.39      463.53     34.27 o
  -3  -1   5     1166.04     1206.70     60.96 o
  -2  -1   5      185.43      239.69     23.94 o
  -1  -1   5      774.32      726.38     21.87 o
   0  -1   5      226.69      226.35     15.62 o
   1  -1   5     3009.73     3254.09     85.11 o
   2  -1   5       36.29       16.63     16.35 o
   3  -1   5      485.38      494.89     20.92 o
   4  -1   5      159.83      146.49     20.07 o
   5  -1   5     1364.51     1390.02     39.56 o
   6  -1   5      323.65      293.69     27.85 o
   7  -1   5       64.63       65.76     31.70 o
   8  -1   5      140.57      123.27     37.43 o
   9  -1   5      208.42      172.99     46.46 o
  10  -1   5        8.09       36.63     73.50 o
  11  -1   5      182.30      210.03     80.11 o
  12  -1   5       87.59      126.04    141.79 o
 -13   0   5      155.84      163.66    115.72 o
 -12   0   5      111.19      138.86     92.94 o
 -11   0   5      253.29      264.64     80.89 o
 -10   0   5      448.54      429.45     69.08 o
  -9   0   5       90.13       92.39     58.60 o
  -8   0   5      120.18      115.64     49.16 o
  -7   0   5        2.17        7.14     14.54 o
  -6   0   5       16.30       34.86     19.28 o
  -5   0   5        3.92        0.70      4.82 o
  -4   0   5     4533.10     4329.16    172.91 o
  -3   0   5       24.82       43.41     30.62 o
  -2   0   5     1187.77     1286.33    110.28 o
  -1   0   5      513.74      538.74     45.21 o
   0   0   5     1674.72     1752.55     65.42 o
   1   0   5     4837.49     5257.64    108.57 o
   2   0   5     4092.44     4295.88     50.70 o
   3   0   5      216.75      176.88     19.60 o
   4   0   5     1104.20      997.28     33.11 o
   5   0   5     3444.63     3447.51     61.79 o
   6   0   5      468.41      450.13     35.18 o
   7   0   5     1219.75     1193.80     59.94 o
   8   0   5       36.01       39.48     42.78 o
   9   0   5      270.54      166.62     60.55 o
  10   0   5      283.91      418.00     66.36 o
  11   0   5      245.10      307.45     82.45 o
  12   0   5        1.37       30.15     86.26 o
 -13   1   5        6.82       49.00     97.37 o
 -12   1   5       59.79       40.85     80.00 o
 -11   1   5      146.07      165.59     77.93 o
 -10   1   5       60.43       79.53     59.65 o
  -9   1   5      677.56      614.40     60.14 o
  -8   1   5      390.14      391.02     36.09 o
  -7   1   5       24.91       43.97     26.03 o
  -6   1   5     1442.15     1424.52     39.17 o
  -5   1   5      934.51      948.03     32.94 o
  -4   1   5      142.17      133.53     18.03 o
  -3   1   5      451.35      446.40     36.52 o
  -2   1   5      231.50      262.35     38.02 o
  -1   1   5     2781.85     2940.66     81.86 o
   0   1   5        8.60       10.04     23.12 o
   1   1   5     1080.34     1139.48     57.54 o
   2   1   5       18.97       15.64     19.40 o
   3   1   5      130.29      128.80     22.73 o
   4   1   5     2065.05     2144.05     91.10 o
   5   1   5      981.49      930.42     45.01 o
   6   1   5     1432.65     1349.24     56.69 o
   7   1   5       60.72       39.16     42.20 o
   8   1   5     1252.72     1265.16     64.78 o
   9   1   5      612.24      629.94     60.66 o
  10   1   5      412.00      444.78     73.06 o
  11   1   5      159.27      227.57     85.58 o
  12   1   5      133.90      137.24     98.15 o
 -13   2   5       18.19       36.29    171.67 o
 -12   2   5      128.00      124.34     89.57 o
 -11   2   5      162.16      170.38     81.51 o
 -10   2   5       44.88       92.01     67.56 o
  -9   2   5     1104.56     1082.52     47.70 o
  -8   2   5        3.52       18.84     24.97 o
  -7   2   5       50.97       31.05     29.18 o
  -6   2   5       10.31       25.87     24.92 o
  -5   2   5        0.78       -1.46      4.98 o
  -4   2   5     3793.46     3850.68     67.79 o
  -3   2   5       46.34      273.34    184.60 o
  -2   2   5     2720.17     2920.11     90.76 o
  -1   2   5     8160.36     9131.16     95.43 o
   0   2   5     3799.64     4143.13    110.63 o
   1   2   5     1590.49     1827.32     68.50 o
   2   2   5      486.58      540.00     60.62 o
   3   2   5       29.26       45.13     27.61 o
   4   2   5      623.92      615.68     38.72 o
   5   2   5     1937.81     1949.13    101.89 o
   6   2   5      305.87      321.22     43.69 o
   7   2   5      690.15      651.16     50.15 o
   8   2   5     1433.00     1500.64     72.61 o
   9   2   5       37.38       18.72     55.33 o
  10   2   5       16.35       16.46     62.58 o
  11   2   5       16.66       18.01     48.89 o
  12   2   5        4.62       -0.01     11.82 o
 -13   3   5       12.23       31.17    122.96 o
 -12   3   5       33.29       53.09    157.21 o
 -11   3   5       51.81       60.96    113.37 o
 -10   3   5      330.67      248.31     95.56 o
  -9   3   5      259.40      181.91     53.77 o
  -8   3   5       60.80       60.56     49.40 o
  -7   3   5        6.34        2.28     27.23 o
  -6   3   5     1068.08     1044.58     48.46 o
  -5   3   5     5789.05     5888.08     95.99 o
  -4   3   5     5089.27     5410.07    132.89 o
  -3   3   5     1711.29     1649.29     88.02 o
  -2   3   5     8485.71     9259.57     98.09 o
  -1   3   5     6716.02     7402.17     87.08 o
   0   3   5     2235.29     2472.55     77.06 o
   1   3   5      970.68     1018.49     34.89 o
   2   3   5       29.47       30.96     20.31 o
   3   3   5      262.01      241.79     20.22 o
   4   3   5     2266.02     2186.75     66.82 o
   5   3   5     2236.82     2252.06     89.90 o
   6   3   5       15.43        2.11     12.50 o
   7   3   5     1500.14     1565.63     73.03 o
   8   3   5      258.27      283.66     59.91 o
   9   3   5       20.13       -0.22     39.59 o
  10   3   5       31.72      114.94     89.97 o
  11   3   5       22.62       16.01     70.13 o
 -13   4   5        4.28        1.37     10.62 o
 -12   4   5       13.17       38.70    127.75 o
 -11   4   5       45.34       89.05    109.94 o
 -10   4   5      214.43      214.06     91.45 o
  -9   4   5      662.45      690.29     57.91 o
  -8   4   5       31.90       38.47     40.64 o
  -7   4   5      971.43      935.47     52.92 o
  -6   4   5     2459.22     2465.63     94.53 o
  -5   4   5     1310.50     1261.89     53.29 o
  -4   4   5     2253.22     2264.68     65.04 o
  -3   4   5       20.74       34.18     20.62 o
  -2   4   5      898.19     1017.49     35.92 o
  -1   4   5      943.77      945.24     57.71 o
   0   4   5     4071.48     4224.61     67.35 o
   1   4   5     1160.53     1244.39     56.17 o
   2   4   5       94.96      102.53     19.77 o
   3   4   5     3082.28     2632.48    237.56 o
   4   4   5     2142.09     2122.71    148.99 o
   5   4   5      130.41      117.24     45.15 o
   6   4   5      140.76       95.51     48.05 o
   7   4   5        1.16       33.25     58.67 o
   8   4   5       50.23      105.24     62.32 o
   9   4   5      162.27      145.51     80.61 o
  10   4   5       36.00      111.53     88.27 o
  11   4   5       18.02       79.08    100.73 o
 -12   5   5       46.93      145.90    152.75 o
 -11   5   5      165.43      204.81    124.67 o
 -10   5   5      550.94      538.98     72.27 o
  -9   5   5      145.15      133.78     55.75 o
  -8   5   5       80.94      123.48     52.41 o
  -7   5   5     1593.03     1612.61     68.44 o
  -6   5   5     1163.58     1154.84     71.75 o
  -5   5   5      152.26      117.78     39.47 o
  -4   5   5      248.10      231.68     23.34 o
  -3   5   5      114.90      111.94     21.81 o
  -2   5   5      117.81      109.99     23.94 o
  -1   5   5     5653.57     5893.16    105.32 o
   0   5   5     1965.54     1950.47     49.13 o
   1   5   5     3071.52     3041.58     79.63 o
   2   5   5     1544.55     1493.00     33.81 o
   3   5   5       58.36       66.78     34.14 o
   4   5   5      230.10      228.10     43.69 o
   5   5   5      108.84      144.58     49.21 o
   6   5   5       20.69       24.40     39.85 o
   7   5   5       93.32       67.19     59.37 o
   8   5   5      254.88      242.56     74.84 o
   9   5   5       88.58      101.51     79.43 o
  10   5   5       14.85       96.62    102.01 o
 -12   6   5      129.87       68.16    145.90 o
 -11   6   5      610.34      504.84    129.12 o
 -10   6   5      441.20      469.90     75.19 o
  -9   6   5      629.79      610.08     68.46 o
  -8   6   5      237.81      276.45     59.95 o
  -7   6   5     1372.27     1412.97     82.54 o
  -6   6   5        0.44        8.35     40.96 o
  -5   6   5       10.26        8.35     30.23 o
  -4   6   5      344.24      302.04     20.34 o
  -3   6   5      297.56      312.74     30.44 o
  -2   6   5     1644.23     1588.39    123.47 o
  -1   6   5      320.95      257.68     33.05 o
   0   6   5       40.41       46.67     28.09 o
   1   6   5     1274.69     1259.38     41.00 o
   2   6   5      320.31      234.68     40.56 o
   3   6   5       77.34       51.86     41.64 o
   4   6   5      261.39      278.17     50.36 o
   5   6   5        9.87        3.90     71.62 o
   6   6   5       12.32       23.53     41.49 o
   7   6   5       44.62       74.44     63.77 o
   8   6   5        0.23       36.76     91.91 o
   9   6   5       66.49       84.08     98.90 o
  10   6   5        0.34       24.36     60.96 o
 -12   7   5      360.79      401.75    170.90 o
 -11   7   5      455.91      370.58    146.93 o
 -10   7   5      295.69      252.01     81.49 o
  -9   7   5      231.33      214.51     77.96 o
  -8   7   5        8.62       28.54     68.80 o
  -7   7   5      145.69      108.25     56.45 o
  -6   7   5      169.21      211.13     53.66 o
  -5   7   5      327.36      318.94     54.37 o
  -4   7   5     1103.17     1064.17    101.21 o
  -3   7   5      628.36      597.37     47.48 o
  -2   7   5     3829.90     3798.69     90.25 o
  -1   7   5      242.99      223.00     33.89 o
   0   7   5       82.17       67.82     32.78 o
   1   7   5     1474.53     1462.80     76.03 o
   2   7   5       14.73        1.36     10.95 o
   3   7   5      349.59      331.14     50.85 o
   4   7   5        2.21        6.30     23.14 o
   5   7   5        0.48       20.11     51.65 o
   6   7   5        1.28       15.80     58.11 o
   7   7   5      133.42      137.32     75.56 o
   8   7   5       91.54       87.48     90.52 o
   9   7   5       51.85       41.07    119.32 o
 -11   8   5        3.63       85.28    165.77 o
 -10   8   5       84.95       99.03    109.28 o
  -9   8   5       17.10       16.20     78.57 o
  -8   8   5      241.54      245.66     78.07 o
  -7   8   5      943.54     1107.74     71.67 o
  -6   8   5     1356.81     1300.49     95.73 o
  -5   8   5      330.44      236.96     60.25 o
  -4   8   5      523.47      546.77     56.44 o
  -3   8   5       37.65       48.20     57.60 o
  -2   8   5      176.65       99.67     66.44 o
  -1   8   5     2290.07     2317.66     93.16 o
   0   8   5      164.56      192.48     54.80 o
   1   8   5        4.78       11.30     44.18 o
   2   8   5     1109.93     1132.59     70.04 o
   3   8   5      300.06      292.33     57.70 o
   4   8   5      225.39      171.64     66.07 o
   5   8   5       10.48       56.58     58.80 o
   6   8   5        6.84       46.60     79.62 o
   7   8   5       78.15      108.92     94.36 o
   8   8   5      209.15      230.47    105.82 o
 -10   9   5      155.58      238.96    103.59 o
  -9   9   5       77.12       90.66     82.56 o
  -8   9   5      220.80      180.71     86.07 o
  -7   9   5      115.90       69.17     96.94 o
  -6   9   5       85.92       74.83     62.54 o
  -5   9   5      145.86      154.40     71.58 o
  -4   9   5       35.92       67.45     62.70 o
  -3   9   5      679.87      631.36     92.13 o
  -2   9   5      719.16      776.32     60.85 o
   1   9   5      392.12      353.80     96.93 o
   2   9   5      367.04      264.61     65.32 o
   3   9   5      139.20      177.63     67.07 o
   4   9   5      254.00      222.95     77.16 o
   5   9   5       74.06      125.66     79.08 o
   6   9   5      411.86      427.10     93.61 o
   7   9   5      452.50      545.26    106.20 o
 -10  10   5        3.40       47.03     72.08 o
  -9  10   5        2.91       37.87    153.79 o
  -8  10   5        0.65       22.35    144.43 o
  -7  10   5       85.85       80.55    111.07 o
  -6  10   5      327.73      328.28     81.01 o
  -5  10   5       28.97       21.10    132.71 o
  -4  10   5      157.85      128.94     74.29 o
  -3  10   5      521.11      444.26     90.25 o
  -2  10   5        3.80       23.29     92.82 o
   1  10   5       96.72       59.59    101.72 o
   2  10   5      509.23      432.23    114.74 o
   3  10   5      309.59      394.21    126.04 o
   4  10   5      101.76      100.71     91.39 o
   5  10   5       76.59      138.69     93.18 o
   6  10   5      182.44      239.06    110.71 o
  -8  11   5        6.77       23.12     92.64 o
  -7  11   5      142.78      181.38     93.23 o
  -6  11   5       48.34      -13.23     84.20 o
  -5  11   5       14.64       60.01     97.06 o
  -4  11   5       10.35       26.72     59.93 o
  -3  11   5        1.74      -16.10     88.71 o
  -2  11   5       62.09      100.01    138.37 o
  -1  11   5      275.37      420.58    122.61 o
   1  11   5      376.73      386.33    131.18 o
   2  11   5      650.67      687.04    135.29 o
   3  11   5       40.73      122.96    115.42 o
   4  11   5       10.18      -25.69     71.58 o
   5  11   5      119.77      147.96    171.59 o
  -7  12   5       56.15       14.79     99.32 o
  -6  12   5       17.02      119.40    155.62 o
  -5  12   5       20.41        0.82     26.89 o
  -4  12   5       30.44       54.46    103.43 o
  -3  12   5       85.72      154.81    147.27 o
  -2  12   5      206.43      187.69    122.96 o
  -1  12   5      207.78      269.54    141.11 o
   0  12   5       26.72       19.57     85.94 o
   1  12   5      366.59      432.91    153.78 o
   2  12   5      105.60       84.25    174.67 o
   3  12   5        5.50       34.59    293.18 o
  -4  13   5      161.97      244.88    156.86 o
  -3  13   5      325.26      208.58    176.38 o
  -2  13   5       49.03       42.47    144.88 o
  -1  13   5      188.71      210.98    164.40 o
   0  13   5       77.91       93.19    136.25 o
  -1 -14   6        1.77       49.04    106.04 o
   0 -14   6      415.59      494.26    110.41 o
   1 -14   6      136.43      165.67    111.31 o
   2 -14   6        0.84      -27.83    132.99 o
   3 -14   6        1.69       -0.02    126.96 o
   4 -14   6        0.04       63.70    123.30 o
   5 -14   6      205.01      236.66    145.90 o
  -4 -13   6      153.27      166.45    148.30 o
  -3 -13   6       19.44        6.42     54.21 o
  -2 -13   6       22.24       70.13    102.89 o
  -1 -13   6      319.89      302.24     97.58 o
   0 -13   6        1.84       36.77     73.21 o
   1 -13   6      321.00      282.37     93.28 o
   2 -13   6       29.50       71.61     88.39 o
   3 -13   6       66.03       97.11     80.22 o
   4 -13   6      286.68      294.02     99.02 o
   5 -13   6      192.34      249.34    145.56 o
   6 -13   6       87.48      180.49    139.05 o
   7 -13   6       98.22       80.14    172.27 o
  -5 -12   6      206.34      272.97    144.88 o
  -4 -12   6        0.95       47.16     99.72 o
  -3 -12   6        1.37       29.78     78.71 o
  -2 -12   6      164.44      158.62     82.75 o
  -1 -12   6       86.26      125.94     80.35 o
   0 -12   6      224.94      344.05     93.33 o
   1 -12   6      187.13      194.55     82.10 o
   2 -12   6       11.37       22.40     49.17 o
   3 -12   6      222.50      388.20    116.96 o
   4 -12   6       74.68      143.16    120.90 o
   5 -12   6       21.47       16.78     94.53 o
   6 -12   6        8.92       16.10     66.79 o
   7 -12   6       21.25       75.35    158.92 o
   8 -12   6        2.93       14.73    140.77 o
  -7 -11   6      166.86      148.30    171.59 o
  -6 -11   6      292.27      324.69    152.75 o
  -5 -11   6       59.89       -5.48    339.41 o
  -4 -11   6       43.86       58.03     67.71 o
  -3 -11   6       59.40       60.80     74.87 o
  -2 -11   6        3.67       37.84     70.01 o
  -1 -11   6      739.33      760.78     92.30 o
   0 -11   6      176.22      144.16     73.31 o
   1 -11   6     1027.66     1212.41     72.86 o
   2 -11   6      480.27      469.54     70.60 o
   3 -11   6      499.29      592.45     69.08 o
   4 -11   6       47.73       69.87    108.91 o
   5 -11   6      151.84      125.70    105.15 o
   6 -11   6        6.09       13.36     96.58 o
   7 -11   6       41.57       28.08    173.64 o
   8 -11   6      207.12      214.40    125.35 o
   9 -11   6      293.36      397.29    143.51 o
  -8 -10   6       81.45      131.52    166.45 o
  -7 -10   6       62.74       63.70    136.66 o
  -6 -10   6      144.89       53.43    114.05 o
  -5 -10   6        4.61        1.58     43.17 o
  -4 -10   6      428.51      395.40     71.90 o
  -3 -10   6      252.37      226.23     66.55 o
  -2 -10   6     1317.52     1452.24     73.49 o
  -1 -10   6     1337.03     1307.35    107.03 o
   0 -10   6      227.02      281.38     60.08 o
   1 -10   6       97.31       51.37     67.08 o
   2 -10   6     1083.04     1084.89     64.08 o
   3 -10   6       12.58       55.46     60.62 o
   4 -10   6       11.04       -0.34      4.11 o
   5 -10   6        4.37       48.63     85.62 o
   6 -10   6      123.70       72.61    105.15 o
   7 -10   6      186.09      222.96    107.20 o
   8 -10   6      163.61      246.60    118.50 o
   9 -10   6      204.20      259.95    130.83 o
  10 -10   6        7.91       33.22    120.22 o
  -9  -9   6       12.38       77.75    130.49 o
  -8  -9   6        0.52       31.51    107.54 o
  -7  -9   6        1.70       58.91    128.78 o
  -6  -9   6      735.06      666.49    115.42 o
  -5  -9   6      286.38      257.02     72.16 o
  -4  -9   6      603.17      540.60     64.66 o
  -3  -9   6      652.67      702.50     61.35 o
  -2  -9   6     1417.63     1574.42     70.11 o
  -1  -9   6      155.52      135.53     51.58 o
   0  -9   6       84.29      101.14     49.88 o
   1  -9   6      243.06      290.28     51.68 o
   2  -9   6      538.78      569.42     90.76 o
   3  -9   6      638.76      631.53     60.79 o
   4  -9   6      421.10      451.58     47.13 o
   5  -9   6      310.60      319.21     91.10 o
   6  -9   6       32.50       37.33    156.52 o
   7  -9   6      191.34      157.89     97.27 o
   8  -9   6        7.09       47.95     99.67 o
   9  -9   6        7.00       34.59    120.90 o
  10  -9   6      126.35      171.25    136.66 o
  11  -9   6       33.98      137.68    133.23 o
  -9  -8   6        1.75        5.82    120.22 o
  -8  -8   6       60.02       56.51    118.16 o
  -7  -8   6      148.90      172.27    108.23 o
  -6  -8   6     1209.54     1318.60    109.60 o
  -5  -8   6      133.44      111.41     59.19 o
  -4  -8   6      159.50      153.78     41.54 o
  -3  -8   6     1328.61     1242.88     61.27 o
  -2  -8   6      307.52      337.74     47.48 o
  -1  -8   6       16.09        0.67     13.36 o
   0  -8   6      760.30      727.22     47.07 o
   1  -8   6      145.10      122.58     40.66 o
   2  -8   6      448.51      490.28     43.84 o
   3  -8   6     1027.82     1007.57    116.62 o
   4  -8   6      102.18      133.21     41.56 o
   5  -8   6       40.06       34.89     54.55 o
   6  -8   6       28.67       59.21     67.62 o
   7  -8   6       12.84       78.77     72.95 o
   8  -8   6      923.56     1094.27    105.49 o
   9  -8   6       17.90      -13.36    159.95 o
  10  -8   6       90.41       96.24    115.42 o
  11  -8   6       21.67      -21.58    154.12 o
 -10  -7   6       70.50      101.38    154.81 o
  -9  -7   6      131.37      122.61    110.28 o
  -8  -7   6      577.35      605.87    117.82 o
  -7  -7   6      243.01      329.82     97.61 o
  -6  -7   6     1390.99     1356.85     63.84 o
  -5  -7   6      268.74      246.09     40.78 o
  -4  -7   6      974.73      978.39     41.91 o
  -3  -7   6        0.95       11.68     36.61 o
  -2  -7   6     1406.51     1503.43     58.24 o
  -1  -7   6        3.68       16.13     43.28 o
   0  -7   6       95.05       76.79     35.62 o
   1  -7   6     1360.62     1460.41     54.66 o
   2  -7   6       33.44       28.39     31.21 o
   3  -7   6      204.07      199.89     36.84 o
   4  -7   6      682.59      708.29     43.57 o
   5  -7   6      217.27      184.12     43.50 o
   6  -7   6      158.74      132.86     45.18 o
   7  -7   6      981.80      957.16     55.82 o
   8  -7   6        4.57       18.00     63.01 o
   9  -7   6       80.84       66.44    105.49 o
  10  -7   6       34.08       61.31     78.77 o
  11  -7   6        7.74       13.01    254.47 o
  12  -7   6      179.23      262.35    158.23 o
 -11  -6   6       22.59       93.50    137.34 o
 -10  -6   6      219.37      385.65    140.08 o
  -9  -6   6       44.01       70.90    117.13 o
  -8  -6   6      311.75      395.92    104.46 o
  -7  -6   6        0.35        2.99     25.01 o
  -6  -6   6      223.32      185.80     51.43 o
  -5  -6   6      410.13      433.47     46.57 o
  -4  -6   6      106.89      150.63     34.48 o
  -3  -6   6     1244.13     1225.20     50.35 o
  -2  -6   6       31.18       24.75     44.19 o
  -1  -6   6      372.07      412.07     36.30 o
   0  -6   6      168.06      185.69     32.18 o
   1  -6   6      981.46      997.12     42.41 o
   2  -6   6       52.46       54.18     25.16 o
   3  -6   6      259.93      254.23     52.40 o
   4  -6   6      269.12      273.74     35.80 o
   5  -6   6       40.03       64.14     40.82 o
   6  -6   6      670.67      637.17     45.01 o
   7  -6   6        5.17        1.03     38.01 o
   8  -6   6       91.51       77.89     54.00 o
   9  -6   6      249.54      289.60     64.64 o
  10  -6   6       38.84       30.99     77.68 o
  11  -6   6      226.43      289.07    132.20 o
  12  -6   6       14.90       57.20    115.76 o
 -11  -5   6      112.93      194.88    142.48 o
 -10  -5   6        7.60      -15.41    124.33 o
  -9  -5   6      181.39      269.54    106.52 o
  -8  -5   6        1.35       -1.06     39.25 o
  -7  -5   6     1204.82     1231.19     64.10 o
  -6  -5   6     1015.73      912.38     52.91 o
  -5  -5   6       66.08      103.81     45.28 o
  -4  -5   6     1765.73     1768.78     45.24 o
  -3  -5   6      134.39       93.10     31.97 o
  -2  -5   6      584.81      561.75     33.08 o
  -1  -5   6      802.33      873.92     70.90 o
   0  -5   6        0.55       15.17     22.99 o
   1  -5   6      832.78      869.09     42.81 o
   2  -5   6     3290.59     3390.13     61.49 o
   3  -5   6     1051.48      974.78     51.55 o
   4  -5   6      122.36      128.98     32.18 o
   5  -5   6        8.87       41.71     47.77 o
   6  -5   6      185.45      136.86     37.77 o
   7  -5   6      228.20      197.94     47.63 o
   8  -5   6       20.04        2.11     12.59 o
   9  -5   6      154.86      218.15     61.53 o
  10  -5   6      485.05      510.94     73.07 o
  11  -5   6      109.42      167.36     83.66 o
  12  -5   6      186.92      231.01     99.84 o
 -12  -4   6        2.07      -13.36    208.24 o
 -11  -4   6       28.05       66.79    103.09 o
 -10  -4   6      101.26      143.16    121.24 o
  -9  -4   6       53.51       47.16     54.54 o
  -8  -4   6      432.79      459.36     59.34 o
  -7  -4   6     1128.77     1167.80     66.96 o
  -6  -4   6      569.50      531.40     61.14 o
  -5  -4   6      366.22      347.71     38.97 o
  -4  -4   6     4274.42     4253.26     60.83 o
  -3  -4   6       43.95       20.72     22.18 o
  -2  -4   6     3473.03     3349.25     59.83 o
  -1  -4   6      118.47      143.29     29.45 o
   0  -4   6     4857.12     4803.79    151.90 o
   1  -4   6     5842.14     6022.98     70.71 o
   2  -4   6      698.83      730.34     23.79 o
   3  -4   6     1911.84     1921.43     92.82 o
   4  -4   6     1608.01     1568.98     55.35 o
   5  -4   6       77.67       80.71     33.45 o
   6  -4   6     2921.63     3003.37    159.26 o
   7  -4   6     1522.10     1666.51    196.59 o
   8  -4   6      266.02      278.77     53.67 o
   9  -4   6        9.79       55.22     49.79 o
  10  -4   6      474.55      537.52     68.98 o
  11  -4   6       10.17       66.12     78.12 o
  12  -4   6      141.21      133.14     95.08 o
 -12  -3   6       72.67      178.10    146.25 o
 -11  -3   6        3.63       29.80    114.05 o
 -10  -3   6       19.45       79.11     87.73 o
  -9  -3   6      387.80      382.47     63.25 o
  -8  -3   6      165.64      171.19     55.89 o
  -7  -3   6       32.10       90.59     44.46 o
  -6  -3   6      563.96      568.13     43.88 o
  -5  -3   6     2295.68     2457.80     72.11 o
  -4  -3   6     3414.49     3331.21     64.48 o
  -3  -3   6     8137.61     8340.29     68.32 o
  -2  -3   6       41.74       25.65     14.40 o
  -1  -3   6     2169.22     2243.75    129.81 o
   0  -3   6     3345.90     3351.53     49.84 o
   1  -3   6       50.23       76.60     13.98 o
   2  -3   6     7339.66     8044.42    103.40 o
   3  -3   6     2505.01     2465.27     63.33 o
   4  -3   6       39.27       27.79     26.18 o
   5  -3   6     3911.56     4233.76    151.21 o
   6  -3   6     1614.68     1614.62     44.56 o
   7  -3   6     2246.72     2237.44     57.70 o
   8  -3   6      553.06      544.21     41.25 o
   9  -3   6      513.23      532.43     48.07 o
  10  -3   6       14.93       22.10     68.80 o
  11  -3   6        2.96       32.16     77.52 o
  12  -3   6       83.36       75.32    133.17 o
 -12  -2   6       47.89       76.38    169.88 o
 -11  -2   6        3.26       33.39     71.98 o
 -10  -2   6       70.25       53.49     51.05 o
  -9  -2   6       30.30       37.85     51.33 o
  -8  -2   6      290.81      298.22     53.98 o
  -7  -2   6      705.32      756.76     51.58 o
  -6  -2   6        4.32        2.62     56.42 o
  -5  -2   6     3241.53     3387.54    129.63 o
  -4  -2   6     2306.01     2452.48     65.99 o
  -3  -2   6     3457.99     3421.98     71.27 o
  -2  -2   6      519.47      530.00     18.72 o
  -1  -2   6      212.46      218.52     17.68 o
   0  -2   6       32.18       39.78     14.89 o
   1  -2   6     5374.62     5402.17     79.08 o
   2  -2   6    10572.52    11185.93    208.75 o
   3  -2   6     7025.63     7600.44    106.80 o
   4  -2   6     1295.51     1278.65     55.59 o
   5  -2   6     5739.46     5739.34     92.88 o
   6  -2   6      371.88      307.74     28.60 o
   7  -2   6      130.02      114.98     33.29 o
   8  -2   6      175.77      163.37     40.42 o
   9  -2   6       17.85       45.24     49.74 o
  10  -2   6        5.50        1.65      9.86 o
  11  -2   6      176.26      177.57     85.99 o
  12  -2   6       39.98        4.11     31.17 o
 -12  -1   6       33.99       47.28    111.64 o
 -11  -1   6       37.86       49.99     82.12 o
 -10  -1   6       44.72       56.51     72.07 o
  -9  -1   6       59.23       50.04     51.83 o
  -8  -1   6     3838.23     4062.41    285.81 o
  -7  -1   6      645.13      631.06     66.27 o
  -6  -1   6      698.31      636.86     50.18 o
  -5  -1   6     1089.56     1058.10     49.71 o
  -4  -1   6      665.73      661.52     39.58 o
  -3  -1   6       83.41      137.30     26.66 o
  -2  -1   6     1803.68     1989.08     83.23 o
  -1  -1   6      299.17      298.83     18.48 o
   0  -1   6      106.96       73.29     27.40 o
   1  -1   6     7551.05     7825.47     93.82 o
   2  -1   6     4830.73     5090.80     82.87 o
   3  -1   6       19.77        3.92     13.34 o
   4  -1   6     2201.71     2102.67     42.19 o
   5  -1   6      597.29      559.08     29.18 o
   6  -1   6        3.89       10.98     26.46 o
   7  -1   6      186.33      174.60     35.74 o
   8  -1   6        2.38        2.94     29.30 o
   9  -1   6      574.45      585.59     48.15 o
  10  -1   6        2.70       -5.57     21.66 o
  11  -1   6       81.31       85.97    109.94 o
  12  -1   6       10.61       32.54    164.06 o
 -12   0   6       70.36       86.07    117.99 o
 -11   0   6       59.15       44.22     82.79 o
 -10   0   6      220.94      307.74     70.48 o
  -9   0   6      603.59      642.12     62.47 o
  -8   0   6     1125.71     1124.06     65.59 o
  -7   0   6     1178.87     1091.62     58.49 o
  -6   0   6     1594.63     1494.95     66.69 o
  -5   0   6     4422.98     4215.04    248.41 o
  -4   0   6      886.01      796.35     42.20 o
  -3   0   6     2903.57     3013.14    132.03 o
  -2   0   6      480.71      442.74     29.37 o
  -1   0   6      588.60      698.69     52.74 o
   0   0   6     1274.15     1241.89     61.31 o
   1   0   6      870.02      869.59     55.48 o
   2   0   6      103.06      122.59     20.91 o
   3   0   6     1824.38     1756.80     50.97 o
   4   0   6      101.09       88.42     23.06 o
   5   0   6       64.12       36.66     25.67 o
   6   0   6      655.04      648.82     81.34 o
   7   0   6       49.20       35.15     42.17 o
   8   0   6      131.06      118.71     49.91 o
   9   0   6      372.20      344.49     71.07 o
  10   0   6      133.49       99.31     73.57 o
  11   0   6       50.20       25.69    127.75 o
  12   0   6        0.36        2.74     73.64 o
 -13   1   6      114.68      126.39    108.95 o
 -12   1   6      299.07      342.98     93.92 o
 -11   1   6      464.73      464.91     82.74 o
 -10   1   6      232.95      252.88     70.35 o
  -9   1   6      876.96      853.70     64.00 o
  -8   1   6      238.22      215.01     37.27 o
  -7   1   6       38.85       22.13     23.31 o
  -6   1   6        5.09        4.11     16.82 o
  -5   1   6      234.59      244.44     21.15 o
  -4   1   6     4368.90     4246.63     53.82 o
  -3   1   6       11.82        5.72      7.71 o
  -2   1   6     3873.10     4146.93    110.28 o
  -1   1   6    10252.08    10343.28    110.84 o
   0   1   6      787.34      823.27     36.81 o
   1   1   6      156.98      202.07     35.96 o
   2   1   6     1719.05     1818.74     47.56 o
   3   1   6      191.44      209.38     32.02 o
   4   1   6     1651.78     1651.20     52.08 o
   5   1   6     2663.37     2688.13    109.60 o
   6   1   6      120.44       80.43     37.99 o
   7   1   6        5.63       26.93     42.39 o
   8   1   6        2.79        3.08     52.87 o
   9   1   6        0.47        7.60     59.97 o
  10   1   6      711.08      657.78     76.85 o
  11   1   6       25.21       60.12     87.73 o
  12   1   6       45.45       15.07    221.25 o
 -13   2   6       13.37       49.75    145.26 o
 -12   2   6      359.50      384.85     95.42 o
 -11   2   6      131.24      132.97     81.85 o
 -10   2   6      289.62      293.60     71.21 o
  -9   2   6      181.65      167.11     59.14 o
  -8   2   6      286.47      286.67     37.50 o
  -7   2   6       30.28       40.12     27.09 o
  -6   2   6      827.78      817.28     33.84 o
  -5   2   6     3123.87     3149.50    211.49 o
  -4   2   6     1576.47     1547.31    133.57 o
  -3   2   6      699.56      660.33     58.22 o
  -2   2   6      483.81      463.74     47.61 o
  -1   2   6     1411.57     1494.50     45.81 o
   0   2   6      362.05      456.33     44.18 o
   1   2   6       95.45       81.86     24.16 o
   2   2   6      818.74      912.80     39.44 o
   3   2   6       85.02      104.18     28.53 o
   4   2   6      854.65      845.75     54.97 o
   5   2   6        3.71        9.95     50.05 o
   6   2   6      874.30      750.75     50.21 o
   7   2   6      586.09      576.23     48.84 o
   8   2   6      242.16      217.71     63.11 o
   9   2   6       13.90        5.31     33.39 o
  10   2   6       93.39      175.24     78.10 o
  11   2   6       46.51       39.54     94.60 o
 -12   3   6       37.55       69.53    198.99 o
 -11   3   6       72.27      123.64    124.67 o
 -10   3   6       16.94       44.18     96.58 o
  -9   3   6      140.35      124.33     87.34 o
  -8   3   6      775.04      776.49     67.99 o
  -7   3   6     1169.47     1129.27     51.13 o
  -6   3   6     2472.56     2467.83     73.12 o
  -5   3   6       97.11       67.09     33.94 o
  -4   3   6      351.26      366.58     31.97 o
  -3   3   6      112.33       91.79     47.26 o
  -2   3   6      874.45     1029.59     40.14 o
  -1   3   6       33.67       57.88     25.91 o
   0   3   6     1610.79     1647.66     70.21 o
   1   3   6       45.64       32.70     23.76 o
   2   3   6       52.88       68.49     22.97 o
   3   3   6       16.45       35.20     26.12 o
   4   3   6      592.10      581.31     40.89 o
   5   3   6      846.03      846.43     88.36 o
   6   3   6       24.32        8.92     24.58 o
   7   3   6        1.57        9.91     45.17 o
   8   3   6        3.70        5.96     18.70 o
   9   3   6        1.42        3.42     19.06 o
  10   3   6       38.57       16.48    112.37 o
  11   3   6       36.03      100.54    120.80 o
 -12   4   6       88.99       45.55     95.90 o
 -11   4   6        2.17       -9.25     89.39 o
 -10   4   6      816.96      821.99    107.89 o
  -9   4   6        2.35      -10.96    253.10 o
  -8   4   6      346.28      327.21     49.93 o
  -7   4   6      359.85      271.79     46.51 o
  -6   4   6      971.90      977.66     50.86 o
  -5   4   6     1059.20     1034.12     53.43 o
  -4   4   6        1.79       16.96     40.22 o
  -3   4   6      982.86     1099.67     41.12 o
  -2   4   6      724.12      764.94     35.29 o
  -1   4   6     1152.65     1157.73     43.84 o
   0   4   6     1086.82     1058.51     40.04 o
   1   4   6       89.07       78.21     26.74 o
   2   4   6     1533.05     1639.68     40.33 o
   3   4   6      132.64      108.85     22.15 o
   4   4   6     1546.51     1521.15     63.03 o
   5   4   6      216.63      255.28     48.13 o
   6   4   6      461.42      417.50     55.46 o
   7   4   6       30.06       66.37     58.71 o
   8   4   6      427.51      438.25     71.20 o
   9   4   6        4.21       44.88     78.69 o
  10   4   6       45.36       77.31     88.47 o
 -12   5   6       16.99       64.39    126.38 o
 -11   5   6      293.95      226.05    129.46 o
 -10   5   6        6.79       56.51     72.61 o
  -9   5   6        8.32       18.21     55.18 o
  -8   5   6      123.18      160.25     55.98 o
  -7   5   6      252.54      201.31     52.59 o
  -6   5   6      278.41      252.46     49.54 o
  -5   5   6        3.72       19.98     48.81 o
  -4   5   6       39.61       57.45     23.49 o
  -3   5   6      511.48      613.83     75.18 o
  -2   5   6      885.34      893.06     37.78 o
  -1   5   6      147.36      148.06     29.34 o
   0   5   6     4432.75     4726.34     78.90 o
   1   5   6     1544.36     1652.77     47.73 o
   2   5   6     1012.66      971.25     32.39 o
   3   5   6     2083.29     2017.03     71.80 o
   4   5   6     1008.61      955.98     56.43 o
   5   5   6      281.27      305.10     54.49 o
   6   5   6      811.65      738.13     95.73 o
   7   5   6        1.16      -17.76     46.22 o
   8   5   6       20.77       49.56     91.89 o
   9   5   6       36.83       76.88     80.21 o
  10   5   6      158.25      250.45    108.00 o
 -12   6   6        8.43       29.45     97.61 o
 -11   6   6        4.44       72.95    171.59 o
 -10   6   6      115.12       64.73    103.09 o
  -9   6   6       33.98       78.53     66.48 o
  -8   6   6       61.59       72.17     56.78 o
  -7   6   6      138.05      115.96     56.85 o
  -6   6   6       11.08       19.65     50.02 o
  -5   6   6      125.53       89.90     42.84 o
  -4   6   6     1061.64      999.35     54.60 o
  -3   6   6      803.88      796.99     33.74 o
  -2   6   6       36.36       14.02     27.96 o
  -1   6   6     1815.86     1929.00     53.77 o
   0   6   6      687.08      711.40     37.50 o
   1   6   6     1542.89     1626.53     48.64 o
   2   6   6      897.90      795.21    119.87 o
   3   6   6     1826.12     1828.78     82.37 o
   4   6   6       23.61       19.79     46.29 o
   5   6   6        0.20        1.43      7.51 o
   6   6   6      319.24      208.08     66.97 o
   7   6   6       62.89       63.68     67.88 o
   8   6   6      225.06      297.50     86.74 o
   9   6   6      240.79      278.13     99.14 o
 -11   7   6       61.43       85.62    228.44 o
 -10   7   6       24.14       80.83    115.08 o
  -9   7   6        3.56       17.31     65.72 o
  -8   7   6      161.46      168.14     68.64 o
  -7   7   6      248.54      322.47     65.38 o
  -6   7   6       13.22        7.79     53.61 o
  -5   7   6      337.21      263.50     56.59 o
  -4   7   6       87.03       72.20     49.19 o
  -3   7   6      414.18      414.84     48.76 o
  -2   7   6      203.07      219.88     59.94 o
  -1   7   6     2262.82     2223.00     59.73 o
   0   7   6       66.87       64.98     35.24 o
   1   7   6       48.57       39.39     49.66 o
   2   7   6        3.50       32.88     30.34 o
   3   7   6      157.08      109.36     47.83 o
   4   7   6       85.28       72.31     57.03 o
   5   7   6      103.18      110.09     65.28 o
   6   7   6      107.70      120.04     81.11 o
   7   7   6      277.99      274.79     81.95 o
   8   7   6      112.10      124.03     97.38 o
   9   7   6        9.68       -8.30    123.63 o
 -11   8   6       25.80       91.10    114.05 o
 -10   8   6        1.15       43.15    177.41 o
  -9   8   6       44.90       87.32     87.44 o
  -8   8   6      176.32      163.85     78.66 o
  -7   8   6        5.46       44.93     61.22 o
  -6   8   6       13.01       12.79     55.13 o
  -5   8   6       63.43       78.90     57.87 o
  -4   8   6        7.01       24.23     43.99 o
  -3   8   6      253.72      254.12     57.61 o
  -2   8   6      224.88      198.65     67.13 o
  -1   8   6     1065.19      958.99     68.16 o
   0   8   6       78.89       81.17     58.91 o
   1   8   6      455.74      444.90     67.47 o
   2   8   6        7.34       15.04     40.46 o
   3   8   6      209.50      230.80     61.20 o
   4   8   6       34.72       91.16     68.07 o
   5   8   6        3.82       10.49     44.29 o
   6   8   6      131.57      152.91     86.34 o
   7   8   6      106.42      122.36     84.26 o
   8   8   6       70.68       97.47    101.11 o
 -10   9   6       72.69       49.66    132.89 o
  -9   9   6        0.23       23.04    110.91 o
  -8   9   6       77.41       70.67     91.27 o
  -7   9   6      248.18      277.82     84.28 o
  -6   9   6      486.97      464.65     73.95 o
  -5   9   6      329.91      300.87     71.09 o
  -4   9   6      290.22      399.13     84.77 o
  -3   9   6      986.11      969.43     66.51 o
  -2   9   6        4.08        0.68     36.16 o
   2   9   6      765.90      710.40     68.54 o
   3   9   6      172.48      205.06     70.85 o
   4   9   6       50.77       44.33     74.92 o
   5   9   6        0.49       32.35     82.82 o
   6   9   6      118.07       88.06     91.03 o
   7   9   6        5.95       50.81    100.44 o
  -9  10   6        7.10       32.16     86.65 o
  -8  10   6      444.67      540.61    106.18 o
  -7  10   6      776.50      700.07    107.54 o
  -6  10   6       72.06       74.15     90.43 o
  -5  10   6       28.02       39.27     77.71 o
  -4  10   6      276.02      285.85     75.54 o
  -3  10   6        9.23       18.51     84.54 o
  -2  10   6      511.19      449.35    112.34 o
   1  10   6     1049.77     1319.63    122.61 o
   2  10   6      187.22      169.88    131.86 o
   3  10   6       82.72       31.51    101.04 o
   4  10   6        6.94        8.56     63.02 o
   5  10   6       98.78      121.35    107.99 o
  -8  11   6      130.85       66.36    110.30 o
  -7  11   6       17.11       18.08    124.68 o
  -6  11   6       14.24       28.49     57.85 o
  -5  11   6       59.34       46.62     89.86 o
  -4  11   6        4.54       22.26    197.62 o
  -3  11   6      203.19      244.88    130.15 o
  -2  11   6       47.40       60.28    112.68 o
  -1  11   6        3.66       16.44    203.78 o
   1  11   6       79.12      106.17    117.48 o
   2  11   6        7.43      -24.66    224.68 o
   3  11   6        5.37       43.15     95.90 o
   4  11   6        0.89        7.19     81.86 o
  -6  12   6        1.66       26.95     93.65 o
  -5  12   6       55.44       53.77    139.74 o
  -4  12   6       69.78       91.79    158.58 o
  -3  12   6       68.13      109.60    119.53 o
  -2  12   6       82.94      131.18    145.56 o
  -1  12   6       29.87       87.68    141.79 o
   0  12   6        6.42      -20.21    115.08 o
   1  12   6       19.86        8.22    127.75 o
   2  12   6       94.36      201.39    167.48 o
  -1 -14   7      158.82      252.50    115.73 o
   0 -14   7        0.90       27.29     71.16 o
   1 -14   7       14.81       13.56    125.30 o
   2 -14   7       25.04       17.40     69.87 o
   3 -14   7      158.84      212.69    169.19 o
   4 -14   7       76.81      166.79    164.40 o
  -3 -13   7       16.07       54.89    116.07 o
  -2 -13   7       70.06       50.78     94.89 o
  -1 -13   7       13.31       36.25     89.46 o
   0 -13   7      102.73      140.15     97.23 o
   1 -13   7       34.50        8.80     34.29 o
   2 -13   7        9.50       57.21     90.92 o
   3 -13   7      453.80      437.02    143.51 o
   4 -13   7       23.46       51.72    129.81 o
   5 -13   7        0.29       23.97     76.38 o
   6 -13   7        0.61       59.25    162.34 o
   7 -13   7       32.86       98.98    149.33 o
  -5 -12   7        2.97      -14.73    143.16 o
  -4 -12   7        5.39       21.92    129.46 o
  -3 -12   7        0.68       60.51     95.10 o
  -2 -12   7       95.26       80.37     78.71 o
  -1 -12   7     1118.82     1126.31     82.48 o
   0 -12   7      233.56      291.22     86.02 o
   1 -12   7        0.58       29.73     88.59 o
   2 -12   7      132.25      113.53     94.56 o
   3 -12   7       60.37       86.18     86.43 o
   4 -12   7       59.44       81.86    113.37 o
   5 -12   7       94.34       97.27    116.45 o
   6 -12   7       13.65       18.49    117.48 o
   7 -12   7        7.11       91.79    151.04 o
   8 -12   7       20.33       33.91   1520.68 o
  -6 -11   7       59.09      119.87    162.34 o
  -5 -11   7       41.93      143.85    131.52 o
  -4 -11   7       53.37       55.09     68.61 o
  -3 -11   7       25.57       37.47     81.47 o
  -2 -11   7      665.14      733.96     81.69 o
  -1 -11   7       16.90       41.98     68.88 o
   0 -11   7        4.52       15.53     30.92 o
   1 -11   7       15.44       -4.31     63.73 o
   2 -11   7      144.98      151.67     73.32 o
   3 -11   7       60.22      108.56     63.54 o
   4 -11   7       45.30       65.54     74.74 o
   5 -11   7       77.29      132.89    111.31 o
   6 -11   7        1.26        9.93     98.98 o
   7 -11   7       17.33       -1.03     12.67 o
   8 -11   7        3.98       24.32    327.43 o
   9 -11   7       71.50       76.03    152.75 o
  -8 -10   7      125.31      117.48    167.48 o
  -7 -10   7        2.69       38.02     91.10 o
  -6 -10   7      224.54      230.50    125.35 o
  -5 -10   7       26.77      -17.12    131.52 o
  -4 -10   7        7.90       27.87     88.30 o
  -3 -10   7      127.75      115.35     68.50 o
  -2 -10   7      197.00      241.12     66.82 o
  -1 -10   7      125.08      183.54     64.42 o
   0 -10   7      163.83      175.35     58.20 o
   1 -10   7      214.50      231.55     60.41 o
   2 -10   7      144.25      176.99     61.62 o
   3 -10   7      569.08      507.65     60.30 o
   4 -10   7       12.80       36.30    108.57 o
   5 -10   7       61.05      102.75    107.20 o
   6 -10   7        0.68       -4.79     18.49 o
   7 -10   7       35.99      110.63    116.79 o
   8 -10   7      303.22      490.45    129.81 o
   9 -10   7        8.23       62.68    141.79 o
  10 -10   7       94.36      121.24    153.78 o
  -8  -9   7       10.59       23.29     96.93 o
  -7  -9   7      158.35      215.77    129.46 o
  -6  -9   7       41.71      100.69    119.87 o
  -5  -9   7       62.58       82.20    104.46 o
  -4  -9   7       15.93        4.93     28.21 o
  -3  -9   7      249.98      240.64     59.81 o
  -2  -9   7      548.56      542.05     56.40 o
  -1  -9   7     1857.65     1762.54     71.38 o
   0  -9   7      612.07      651.66     52.40 o
   1  -9   7      416.38      490.27     50.25 o
   2  -9   7      736.97      679.39     52.28 o
   3  -9   7      178.16      131.79     39.81 o
   4  -9   7       71.22       69.83     49.19 o
   5  -9   7       42.47       64.05     75.35 o
   6  -9   7       89.23       79.46     98.64 o
   7  -9   7      140.12      126.72    101.04 o
   8  -9   7      506.87      572.99    111.65 o
   9  -9   7      215.16      275.37    114.05 o
  10  -9   7        8.98       28.43    101.04 o
  -9  -8   7       64.75       66.79    145.22 o
  -8  -8   7      268.72      221.25    133.57 o
  -7  -8   7      153.30      137.34     99.32 o
  -6  -8   7      190.85      211.32    108.23 o
  -5  -8   7      702.95      728.75     61.00 o
  -4  -8   7       93.20      103.40     44.31 o
  -3  -8   7     1321.70     1471.52    113.37 o
  -2  -8   7     1691.02     1714.47    120.39 o
  -1  -8   7      269.14      251.94     45.64 o
   0  -8   7      170.03      135.43     46.48 o
   1  -8   7      567.43      493.32     64.39 o
   2  -8   7       52.22       33.94     37.05 o
   3  -8   7      448.69      478.77     34.99 o
   4  -8   7     1272.28     1316.05     58.48 o
   5  -8   7      412.94      432.26     47.87 o
   6  -8   7      762.26      720.30     52.79 o
   7  -8   7     2275.71     2185.45    148.81 o
   8  -8   7      463.90      547.31    102.75 o
   9  -8   7       16.18       48.98    102.41 o
  10  -8   7      136.02      125.35    129.46 o
  11  -8   7       33.45       74.32    122.27 o
 -10  -7   7        1.41       42.13     91.79 o
  -9  -7   7        0.62       62.33    116.11 o
  -8  -7   7      115.79       96.58    121.24 o
  -7  -7   7        9.70        7.88    313.73 o
  -6  -7   7      931.60      919.16     94.87 o
  -5  -7   7      166.48      189.95     41.80 o
  -4  -7   7      538.26      505.12     39.58 o
  -3  -7   7      617.52      599.22     44.06 o
  -2  -7   7      470.46      472.11     74.32 o
  -1  -7   7      205.76      196.49     37.54 o
   0  -7   7      194.15      126.74     38.95 o
   1  -7   7     1012.75     1084.19     47.54 o
   2  -7   7     1987.00     1963.15     60.15 o
   3  -7   7     4009.85     4395.98    121.93 o
   4  -7   7     1446.81     1530.86     60.76 o
   5  -7   7      290.81      333.24     43.17 o
   6  -7   7     1050.69     1017.13     55.96 o
   7  -7   7       78.72       60.41     53.38 o
   8  -7   7        0.87      -14.24     34.15 o
   9  -7   7       18.39       42.88     72.69 o
  10  -7   7        5.23       46.58    142.14 o
  11  -7   7      299.68      429.49    153.10 o
 -11  -6   7       29.27       21.58    233.58 o
 -10  -6   7      169.08      183.23    124.67 o
  -9  -6   7      152.27      179.12    115.42 o
  -8  -6   7      157.87      181.18     94.19 o
  -7  -6   7     1826.99     1901.95     78.14 o
  -6  -6   7     2824.02     3002.53    201.90 o
  -5  -6   7       95.26       63.35     35.32 o
  -4  -6   7      255.31      250.75     35.17 o
  -3  -6   7        1.36        9.83     33.65 o
  -2  -6   7     2322.98     2295.97     81.51 o
  -1  -6   7      503.22      456.85     34.14 o
   0  -6   7     3213.77     3293.44     83.23 o
   1  -6   7     1951.07     1897.97     53.98 o
   2  -6   7     1321.01     1258.05     45.27 o
   3  -6   7     1508.59     1577.40     58.76 o
   4  -6   7       11.25       35.93     32.80 o
   5  -6   7       58.95       29.06     34.48 o
   6  -6   7        0.23       11.90     31.60 o
   7  -6   7      936.46      946.39    160.12 o
   8  -6   7     1481.61     1558.38    227.07 o
   9  -6   7       49.03       48.46     65.10 o
  10  -6   7      296.88      359.45    108.23 o
  11  -6   7      173.88      240.98     93.93 o
  12  -6   7       80.90      185.63    149.33 o
 -11  -5   7      350.92      418.53    151.04 o
 -10  -5   7       41.48      115.42    122.96 o
  -9  -5   7      109.28      132.89    115.08 o
  -8  -5   7      246.47      325.34     69.09 o
  -7  -5   7      386.24      443.33     59.28 o
  -6  -5   7      142.57      142.76     52.34 o
  -5  -5   7     1400.34     1271.01     41.02 o
  -4  -5   7       38.26       53.93     29.34 o
  -3  -5   7      958.74      932.91     39.40 o
  -2  -5   7     1222.94     1177.94     42.67 o
  -1  -5   7      343.87      339.97     28.90 o
   0  -5   7     2648.29     2878.31     59.78 o
   1  -5   7     2109.20     2067.76     49.64 o
   2  -5   7     1371.44     1445.05     46.43 o
   3  -5   7      221.84      245.92     31.87 o
   4  -5   7        0.74       10.28     23.28 o
   5  -5   7      622.37      541.17     41.69 o
   6  -5   7      250.65      253.09     44.70 o
   7  -5   7      247.25      247.20     48.00 o
   8  -5   7       92.71      120.03     54.78 o
   9  -5   7      135.13      134.91     76.38 o
  10  -5   7       78.84       97.19     76.89 o
  11  -5   7        3.43       14.42     96.34 o
  12  -5   7       25.58       90.27    104.32 o
 -11  -4   7      346.22      394.21    139.40 o
 -10  -4   7      139.66      175.10     81.36 o
  -9  -4   7      540.52      549.52     73.62 o
  -8  -4   7      186.87      185.21     61.74 o
  -7  -4   7      335.43      268.89     54.76 o
  -6  -4   7       11.58        7.98     26.89 o
  -5  -4   7      966.83      960.89     31.92 o
  -4  -4   7     2199.13     2228.11     43.37 o
  -3  -4   7     5463.31     5734.07    113.71 o
  -2  -4   7      516.10      474.68     27.32 o
  -1  -4   7      365.33      390.67     25.66 o
   0  -4   7     3983.80     4059.33    170.22 o
   1  -4   7     2246.78     2309.16     44.02 o
   2  -4   7        2.09        5.72     11.93 o
   3  -4   7      556.95      497.30     23.41 o
   4  -4   7      222.78      181.55     35.26 o
   5  -4   7     1186.59     1256.75     94.70 o
   6  -4   7      405.72      360.35     43.55 o
   7  -4   7       14.45        3.92     18.47 o
   8  -4   7      100.46       84.91     55.54 o
   9  -4   7       35.61       46.33     69.50 o
  10  -4   7       12.24       12.21     32.19 o
  11  -4   7        1.10       57.52     74.16 o
  12  -4   7      120.85      235.91    110.25 o
 -12  -3   7      208.50      223.65    143.85 o
 -11  -3   7       61.63       91.55     91.08 o
 -10  -3   7      146.67      144.04     77.24 o
  -9  -3   7      397.29      384.14     70.11 o
  -8  -3   7      573.46      605.21     60.69 o
  -7  -3   7      733.70      783.37     54.82 o
  -6  -3   7      193.16      185.81     45.97 o
  -5  -3   7     1404.64     1277.46     65.48 o
  -4  -3   7     4565.85     3929.63    225.67 o
  -3  -3   7     1270.38     1156.47     26.00 o
  -2  -3   7      961.75     1019.27     40.93 o
  -1  -3   7       74.04       80.45     20.28 o
   0  -3   7       83.98       80.29     18.82 o
   1  -3   7      569.93      529.45     19.71 o
   2  -3   7     1942.12     1924.16     57.34 o
   3  -3   7      267.53      219.20     29.96 o
   4  -3   7      784.44      759.95     43.39 o
   5  -3   7     1595.18     1660.49     92.82 o
   6  -3   7        9.45      -15.19     64.68 o
   7  -3   7      123.08      120.17     35.07 o
   8  -3   7      148.97      159.41     41.74 o
   9  -3   7      187.26      143.65     60.47 o
  10  -3   7       57.77       37.57     66.64 o
  11  -3   7      134.68      122.84     89.87 o
  12  -3   7        9.83      -20.16     57.00 o
 -12  -2   7        6.07      -21.76    291.39 o
 -11  -2   7       22.84       39.12     61.30 o
 -10  -2   7        1.77       12.07     67.44 o
  -9  -2   7       19.43       38.13     51.78 o
  -8  -2   7     1337.93     1418.65     71.83 o
  -7  -2   7       96.59       65.96     46.73 o
  -6  -2   7     1544.12     1560.99    121.76 o
  -5  -2   7      171.38      161.98     38.84 o
  -4  -2   7       96.51       68.45     29.91 o
  -3  -2   7      766.33      921.18    141.28 o
  -2  -2   7      969.62      935.44     49.15 o
  -1  -2   7     1753.59     1858.47     38.22 o
   0  -2   7     2903.56     3043.41     45.63 o
   1  -2   7      540.95      513.99     32.87 o
   2  -2   7      766.19      777.46     39.50 o
   3  -2   7       48.19       88.68     40.76 o
   4  -2   7       39.93       41.54     15.96 o
   5  -2   7      728.38      712.05     65.79 o
   6  -2   7     1360.80     1349.18     41.82 o
   7  -2   7      120.40      126.86     35.69 o
   8  -2   7      380.44      393.95     42.29 o
   9  -2   7       29.00       61.23     64.31 o
  10  -2   7      495.14      528.72     78.92 o
  11  -2   7        3.33       12.46     48.66 o
  12  -2   7       72.91       65.07    139.74 o
 -12  -1   7        0.63      -20.43     97.62 o
 -11  -1   7       44.94       74.27     90.08 o
 -10  -1   7      182.83      175.66     76.61 o
  -9  -1   7      717.72      712.88     95.38 o
  -8  -1   7      186.00      214.68     53.11 o
  -7  -1   7       43.79       21.27     29.12 o
  -6  -1   7      306.96      273.53     42.33 o
  -5  -1   7      196.32      192.95     37.53 o
  -4  -1   7      554.57      484.17     37.74 o
  -3  -1   7        5.96       26.17     28.23 o
  -2  -1   7     1712.22     1858.72     59.94 o
  -1  -1   7        9.42       27.74     24.66 o
   0  -1   7      218.30      233.67     23.36 o
   1  -1   7      644.69      612.61     35.09 o
   2  -1   7     1530.88     1337.10    134.41 o
   3  -1   7      361.04      298.03     47.13 o
   4  -1   7      994.54      945.43     30.71 o
   5  -1   7      488.83      443.97     31.78 o
   6  -1   7      954.49      954.25     38.85 o
   7  -1   7        3.21        3.29     11.92 o
   8  -1   7       10.06       26.12     37.64 o
   9  -1   7      185.17      185.45     62.45 o
  10  -1   7      186.72      139.40    104.80 o
  11  -1   7      299.57      267.49    118.85 o
  12  -1   7      135.80      171.93    132.89 o
 -12   0   7        0.83       53.18    146.47 o
 -11   0   7        5.26       -2.00     78.97 o
 -10   0   7      455.16      478.60     75.99 o
  -9   0   7      222.90      230.83     65.49 o
  -8   0   7      329.87      364.86     54.24 o
  -7   0   7       74.53       40.96     42.92 o
  -6   0   7      233.03      262.85     40.20 o
  -5   0   7     3229.51     3148.83     82.50 o
  -4   0   7      126.48      151.42     30.96 o
  -3   0   7      518.23      493.67     32.40 o
  -2   0   7        5.78       30.82     51.72 o
  -1   0   7      216.20      224.68     41.44 o
   0   0   7      897.49      999.74     59.94 o
   1   0   7     8881.64     9575.13    168.85 o
   2   0   7      386.68      355.46     24.14 o
   3   0   7     1219.88     1113.46     37.39 o
   4   0   7      351.00      339.90     28.62 o
   5   0   7     1640.36     1602.38     52.52 o
   6   0   7      271.91      224.64     39.99 o
   7   0   7       15.06       -0.85     20.46 o
   8   0   7     1595.87     1509.00     67.64 o
   9   0   7      146.46      151.71     64.33 o
  10   0   7      435.52      426.41    113.02 o
  11   0   7      401.55      388.73    135.63 o
  12   0   7       49.99       96.58    134.26 o
 -12   1   7        1.91       31.82     82.62 o
 -11   1   7        2.88       11.68     28.24 o
 -10   1   7       61.05       53.55     69.16 o
  -9   1   7      258.67      243.10     64.50 o
  -8   1   7      100.22      125.87     55.15 o
  -7   1   7       69.37       49.50     28.74 o
  -6   1   7      124.32      109.52     22.75 o
  -5   1   7     2920.70     2937.19     67.09 o
  -4   1   7       58.62       72.93     23.22 o
  -3   1   7     1085.21     1128.18     72.27 o
  -2   1   7      274.50      316.12     46.58 o
  -1   1   7     4228.01     4340.03     79.27 o
   0   1   7     3260.21     3284.11     68.89 o
   1   1   7     2308.82     2673.51     92.82 o
   2   1   7       89.16      120.99     31.51 o
   3   1   7     1561.32     1572.03    165.42 o
   4   1   7       40.03       31.11     32.25 o
   5   1   7        4.68       29.02     29.63 o
   6   1   7      465.18      478.58     59.08 o
   7   1   7      124.63      136.86     48.68 o
   8   1   7      439.01      451.83     55.70 o
   9   1   7      835.76      942.74     69.97 o
  10   1   7      299.38      274.00    119.53 o
  11   1   7       67.60       86.65    129.12 o
 -12   2   7       95.69       85.88     98.91 o
 -11   2   7        9.74        6.62     33.16 o
 -10   2   7      373.80      477.43     74.21 o
  -9   2   7        3.15       28.39     49.40 o
  -8   2   7       28.56       13.52     63.41 o
  -7   2   7     1208.32     1157.68     41.01 o
  -6   2   7      303.07      247.63     34.72 o
  -5   2   7     4672.99     4700.46    224.68 o
  -4   2   7     3932.72     4045.18    110.80 o
  -3   2   7     2974.80     3056.77    109.26 o
  -2   2   7     1875.26     1981.44     56.69 o
  -1   2   7     6536.87     7151.57    152.41 o
   0   2   7     3703.04     4088.14     76.16 o
   1   2   7       72.86       93.14     26.37 o
   2   2   7        8.47       -2.40    103.78 o
   3   2   7      567.96      586.94     48.46 o
   4   2   7     1390.07     1425.20     55.13 o
   5   2   7     2532.86     2562.64    113.88 o
   6   2   7      710.61      700.25     48.12 o
   7   2   7      279.46      294.73     52.81 o
   8   2   7      504.47      479.25     63.25 o
   9   2   7       96.92      141.47     73.48 o
  10   2   7       16.78       37.28     68.64 o
  11   2   7       12.02       39.39    121.24 o
 -12   3   7       14.77       52.40    106.17 o
 -11   3   7        1.88      -24.66     59.94 o
 -10   3   7       17.34       63.02     78.43 o
  -9   3   7       31.41       48.98     73.64 o
  -8   3   7       57.98        8.90     43.15 o
  -7   3   7       18.23       36.94     42.76 o
  -6   3   7     1104.32     1165.55     49.86 o
  -5   3   7     2687.63     2697.80     68.83 o
  -4   3   7     1990.82     2021.36     67.13 o
  -3   3   7      209.33      186.32     48.98 o
  -2   3   7      157.74      138.23     27.80 o
  -1   3   7     1763.86     1780.62     53.35 o
   0   3   7     1717.46     1902.23     54.22 o
   1   3   7      536.30      565.67     51.72 o
   2   3   7     1518.71     1566.41     49.12 o
   3   3   7      686.72      589.81     40.03 o
   4   3   7     2195.23     2317.71    163.03 o
   5   3   7       91.29      115.69     44.40 o
   6   3   7     1046.11     1100.52     61.62 o
   7   3   7        2.17      -17.45     71.41 o
   8   3   7      265.98      269.46     68.63 o
   9   3   7       24.21       55.26     91.34 o
  10   3   7        6.44       38.58     90.95 o
  11   3   7       36.65       55.83    163.37 o
 -12   4   7        0.90       17.47    344.21 o
 -11   4   7      301.37      344.89    127.41 o
 -10   4   7        1.29        6.16     22.60 o
  -9   4   7      493.74      385.31     97.61 o
  -8   4   7       18.58       26.86     33.56 o
  -7   4   7       68.17       45.51     43.83 o
  -6   4   7     2514.34     2561.95     76.02 o
  -5   4   7      596.17      543.27     42.87 o
  -4   4   7      140.45       86.73     37.39 o
  -3   4   7      292.85      269.39     30.34 o
  -2   4   7        0.01       16.37     16.75 o
  -1   4   7        0.68       18.61     17.91 o
   0   4   7     1484.58     1495.74     49.40 o
   1   4   7      110.01       79.93     32.22 o
   2   4   7      168.57      199.29     32.22 o
   3   4   7     1261.46     1217.25     37.38 o
   4   4   7      206.36      223.25     42.62 o
   5   4   7       32.15       48.14     43.22 o
   6   4   7       22.54       33.65     53.20 o
   7   4   7       27.21       71.23     64.74 o
   8   4   7        6.22        7.98     24.08 o
   9   4   7        1.22       33.67    107.23 o
  10   4   7       25.97       48.19     94.80 o
 -12   5   7      102.99       19.18     69.18 o
 -11   5   7      152.47      159.95    138.37 o
 -10   5   7      997.08      996.32    114.05 o
  -9   5   7      208.85      273.65    102.41 o
  -8   5   7        3.98       20.03     85.52 o
  -7   5   7     1314.66     1324.31     65.47 o
  -6   5   7     1447.41     1414.02     63.63 o
  -5   5   7       74.30       69.85     34.78 o
  -4   5   7        0.10       12.90     18.46 o
  -3   5   7       63.85       56.09     32.25 o
  -2   5   7       21.01       28.59     29.22 o
  -1   5   7     1905.16     1802.87     80.14 o
   0   5   7        3.38       23.47     21.28 o
   1   5   7        9.68       18.43     30.23 o
   2   5   7      938.14      946.93     34.75 o
   3   5   7      209.33      204.64     46.18 o
   4   5   7      431.52      448.78     51.65 o
   5   5   7       46.21       15.93     44.32 o
   6   5   7       53.88       55.33     60.77 o
   7   5   7       57.07      102.80     61.72 o
   8   5   7      275.24      192.14     78.02 o
   9   5   7       17.36       24.01     66.45 o
  10   5   7        1.65       24.58    115.94 o
 -11   6   7      624.60      650.40    144.53 o
 -10   6   7      508.45      401.75    120.22 o
  -9   6   7      101.59      105.15    106.52 o
  -8   6   7     1112.77     1082.65     67.67 o
  -7   6   7       11.47       10.42     58.45 o
  -6   6   7       28.22       18.42     38.71 o
  -5   6   7      639.88      501.51     49.85 o
  -4   6   7      457.77      409.27     48.39 o
  -3   6   7      303.66      317.82     35.71 o
  -2   6   7     2582.96     2771.49     66.39 o
  -1   6   7      767.78      826.98     41.06 o
   0   6   7       13.82        8.13     33.97 o
   1   6   7        3.84        0.85     26.04 o
   2   6   7       13.34       45.83     47.46 o
   3   6   7     2602.85     2493.78    255.67 o
   4   6   7       33.54       91.11     54.19 o
   5   6   7      338.84      312.90     66.44 o
   6   6   7        1.70       43.29     93.37 o
   7   6   7       19.02       34.76     52.74 o
   8   6   7       37.78        4.45     41.99 o
   9   6   7        3.80      -17.66     90.93 o
 -11   7   7      164.97      226.73    165.08 o
 -10   7   7       14.68       43.84    126.72 o
  -9   7   7       63.47       94.87    114.05 o
  -8   7   7        0.15       25.67     41.17 o
  -7   7   7      362.66      315.35     66.70 o
  -6   7   7       53.92      112.40     63.18 o
  -5   7   7      510.94      468.27     57.08 o
  -4   7   7       38.75       13.66     46.48 o
  -3   7   7       79.24       53.93     43.68 o
  -2   7   7      188.90      155.84     65.76 o
  -1   7   7        2.71       28.61     45.56 o
   0   7   7      400.84      366.85     41.90 o
   1   7   7      513.87      424.35     64.39 o
   2   7   7        8.01      -19.59     44.91 o
   3   7   7      395.67      385.59     60.71 o
   4   7   7      180.16      144.99     64.98 o
   5   7   7       10.11       21.53     32.60 o
   6   7   7       41.35        8.93     22.43 o
   7   7   7       66.37      114.84     84.80 o
   8   7   7       49.71       37.63    103.34 o
 -10   8   7       95.72      136.66    155.49 o
  -9   8   7       14.80       46.55     75.49 o
  -8   8   7       34.13       66.61     92.85 o
  -7   8   7      180.24      179.65     75.00 o
  -6   8   7       43.80       54.30     75.53 o
  -5   8   7       19.85        5.50     26.85 o
  -4   8   7       53.42       56.78     63.97 o
  -3   8   7       86.55       53.99     64.27 o
  -2   8   7      680.57      657.93     75.69 o
  -1   8   7      354.98      358.25     72.61 o
   1   8   7      251.89      221.25     68.84 o
   2   8   7        9.42       28.90     71.07 o
   3   8   7      107.07      119.00     73.35 o
   4   8   7      441.90      423.45     74.70 o
   5   8   7      345.53      318.72     80.45 o
   6   8   7      121.01       85.55     76.51 o
   7   8   7      117.99      187.41    100.42 o
 -10   9   7       14.52       86.31    110.28 o
  -9   9   7        2.86      -27.60    102.97 o
  -8   9   7        0.78       14.12     83.81 o
  -7   9   7       16.80       -3.33     38.67 o
  -6   9   7       40.36       25.45     68.83 o
  -5   9   7      298.34      179.45     75.99 o
  -4   9   7       38.67       85.27     60.80 o
  -3   9   7       26.92       69.19     67.88 o
  -2   9   7      344.96      377.43     86.31 o
   2   9   7      160.81      141.45    100.35 o
   3   9   7      118.09      190.97     75.11 o
   4   9   7      419.26      412.29     86.54 o
   5   9   7       49.62       86.70    101.43 o
   6   9   7      200.96      179.57    102.44 o
  -9  10   7        0.40       10.70   1155.76 o
  -8  10   7       14.86        0.01     83.94 o
  -7  10   7      104.29      174.77     92.15 o
  -6  10   7      195.69      158.80     88.31 o
  -5  10   7       22.05       23.00     64.22 o
  -4  10   7        1.32       65.43     81.89 o
  -3  10   7      368.93      244.20    119.87 o
  -2  10   7       22.80       48.63    121.93 o
   1  10   7       90.55      114.05    129.12 o
   2  10   7      289.30      365.78    130.49 o
   3  10   7      370.42      546.96    142.48 o
   4  10   7       43.30       40.07    146.93 o
   5  10   7      154.93      143.16    175.01 o
  -7  11   7      225.49      304.09    106.44 o
  -6  11   7       85.53      103.73    117.91 o
  -5  11   7        0.71       -8.18     67.68 o
  -4  11   7       74.28      166.11    122.96 o
  -3  11   7        8.16      -17.47    138.03 o
  -2  11   7      204.18      200.36    136.31 o
   1  11   7      284.29      444.22    143.85 o
   2  11   7      279.27      300.03    150.36 o
   3  11   7      111.23      228.44    160.29 o
  -5  12   7       15.90      119.53    154.47 o
  -4  12   7        2.11       31.51    156.52 o
  -3  12   7      153.78      130.83    166.79 o
  -2  12   7      209.16      381.54    156.86 o
  -1  12   7       16.73       40.41    156.18 o
   0  12   7      239.75      192.14    171.25 o
   1  12   7       23.90       75.69    166.79 o
   0 -14   8       23.68       65.37     89.62 o
   1 -14   8        1.78       60.62    134.60 o
   2 -14   8      167.37      267.15    163.03 o
   3 -14   8        6.80       82.88    171.93 o
  -3 -13   8        1.29       15.41   4558.61 o
  -2 -13   8       20.22       11.75     84.24 o
  -1 -13   8      291.88      462.40    102.99 o
   0 -13   8       79.06      174.11     99.37 o
   1 -13   8       58.41       80.02     79.91 o
   2 -13   8      156.32      191.80    138.37 o
   3 -13   8        5.66       32.19    119.87 o
   4 -13   8      308.06      431.89    139.05 o
   5 -13   8      170.94      312.36    158.23 o
   6 -13   8       54.65      113.71    138.03 o
  -5 -12   8      154.24       90.42    133.23 o
  -4 -12   8       93.86       43.84    131.52 o
  -3 -12   8        1.31       81.86    130.83 o
  -2 -12   8       47.31       71.27     94.75 o
  -1 -12   8       33.17       46.38     88.09 o
   0 -12   8       24.14       12.54    229.77 o
   1 -12   8        9.50       11.11     76.90 o
   2 -12   8        7.01       17.29     54.50 o
   3 -12   8       82.70      164.74    127.07 o
   4 -12   8      333.33      396.95    122.61 o
   5 -12   8       59.11       75.01    123.98 o
   6 -12   8       26.76        5.82    111.31 o
   7 -12   8       94.55      291.12    145.56 o
   8 -12   8       75.62      171.93    142.82 o
  -6 -11   8      196.15      209.61    156.86 o
  -5 -11   8       27.66      100.35    158.23 o
  -4 -11   8        7.82        8.90    292.83 o
  -3 -11   8       86.28       63.30     80.91 o
  -2 -11   8       19.63       50.59     65.93 o
  -1 -11   8      388.03      393.31     75.67 o
   0 -11   8      687.65      826.86     73.71 o
   1 -11   8      434.53      479.80     72.28 o
   2 -11   8      376.27      409.19     69.42 o
   3 -11   8      188.66      271.60    103.09 o
   4 -11   8       11.36       44.52    142.48 o
   5 -11   8        9.35      -19.52     89.05 o
   6 -11   8        1.04       16.44    202.76 o
   7 -11   8        2.50       10.27    115.08 o
   8 -11   8       41.43       66.10    132.20 o
   9 -11   8      134.54       95.21    148.64 o
  -7 -10   8      417.93      412.36    144.88 o
  -6 -10   8       37.51       -8.22    364.07 o
  -5 -10   8      215.27      252.08    122.61 o
  -4 -10   8        8.69       46.24     79.46 o
  -3 -10   8      102.28      107.92     65.40 o
  -2 -10   8      544.82      579.22     64.09 o
  -1 -10   8       21.99        0.39      9.37 o
   0 -10   8      111.98       75.92     59.54 o
   1 -10   8      138.13      156.33     60.54 o
   2 -10   8      101.97       80.54     57.87 o
   3 -10   8      104.42      131.02     48.43 o
   4 -10   8      631.72      673.69     94.53 o
   5 -10   8       92.57      131.86    103.78 o
   6 -10   8        5.92        2.74    155.15 o
   7 -10   8      175.09      269.54    124.67 o
   8 -10   8        3.83       63.36    104.80 o
   9 -10   8       72.85      112.68    145.56 o
  10 -10   8        7.71       72.95    151.38 o
  -8  -9   8      197.00      205.50    141.45 o
  -7  -9   8       40.71       38.02    174.67 o
  -6  -9   8       44.71       20.21    447.64 o
  -5  -9   8        5.59       12.67     60.28 o
  -4  -9   8       79.92       26.03     76.38 o
  -3  -9   8      481.06      568.48     62.85 o
  -2  -9   8      261.79      289.18     55.09 o
  -1  -9   8        1.29       19.90     45.10 o
   0  -9   8        0.08       19.54     37.37 o
   1  -9   8       92.99       59.64     48.84 o
   2  -9   8       88.07       82.92     50.43 o
   3  -9   8       16.82       19.84     63.33 o
   4  -9   8       77.38       86.38     55.21 o
   5  -9   8       21.44       10.06     28.94 o
   6  -9   8       65.68       61.99    103.09 o
   7  -9   8        0.50       44.18    112.00 o
   8  -9   8        5.26       -5.14    207.55 o
   9  -9   8       21.06       27.74    175.36 o
  10  -9   8       35.60       32.54    120.56 o
  -9  -8   8        0.68       -2.40     19.18 o
  -8  -8   8        0.62       30.14     75.69 o
  -7  -8   8       13.43       36.30     88.71 o
  -6  -8   8      508.65      511.34    102.06 o
  -5  -8   8       16.29       40.25     83.51 o
  -4  -8   8      454.01      480.05     46.20 o
  -3  -8   8      705.82      750.47     81.69 o
  -2  -8   8      934.16      932.61     51.63 o
  -1  -8   8       54.73       86.52     46.78 o
   0  -8   8     1095.48     1160.27     86.14 o
   1  -8   8       41.58       29.43     50.63 o
   2  -8   8       23.78       59.58     40.51 o
   3  -8   8        2.86       10.20     20.48 o
   4  -8   8        2.37       -0.31      6.34 o
   5  -8   8      917.25      779.12     53.03 o
   6  -8   8        3.22       22.07     53.34 o
   7  -8   8       45.73       73.40     51.70 o
   8  -8   8       85.65       45.55    132.55 o
   9  -8   8        0.70       16.44    150.70 o
  10  -8   8       89.11       86.65    112.00 o
  11  -8   8       25.02      -11.30    232.55 o
 -10  -7   8        9.41       47.26    169.19 o
  -9  -7   8      146.99      192.48    125.01 o
  -8  -7   8     1729.21     2039.21    142.48 o
  -7  -7   8      822.75      833.76     72.53 o
  -6  -7   8      216.12      165.79     61.96 o
  -5  -7   8     1142.29     1069.86     79.29 o
  -4  -7   8      768.90      787.21     40.45 o
  -3  -7   8       35.02       30.68     52.25 o
  -2  -7   8      103.04       74.07     42.52 o
  -1  -7   8       13.08       10.71     68.43 o
   0  -7   8      112.13      113.86     37.14 o
   1  -7   8        9.82       17.51     38.96 o
   2  -7   8      193.40      164.10     31.44 o
   3  -7   8        3.28        6.92     35.96 o
   4  -7   8        4.37       11.50     40.44 o
   5  -7   8      140.55      179.84     50.15 o
   6  -7   8       88.29       81.05     50.94 o
   7  -7   8      207.94      199.79     57.58 o
   8  -7   8      151.66      196.16     60.37 o
   9  -7   8      141.33      165.48     71.78 o
  10  -7   8        3.52       54.11    103.43 o
  11  -7   8        0.50       60.28    109.60 o
 -10  -6   8       13.83       63.36    155.49 o
  -9  -6   8      199.67      381.20    118.16 o
  -8  -6   8      123.88      147.94     78.95 o
  -7  -6   8        1.25       25.77     92.41 o
  -6  -6   8       44.44       44.96     53.39 o
  -5  -6   8      287.70      258.94     52.03 o
  -4  -6   8        5.06       16.80     30.67 o
  -3  -6   8      437.35      438.26     39.41 o
  -2  -6   8      516.51      470.24     36.67 o
  -1  -6   8        2.39       30.21     36.75 o
   0  -6   8     1078.73     1219.60     45.64 o
   1  -6   8        3.44       12.24     25.94 o
   2  -6   8       20.45       21.35     31.46 o
   3  -6   8       69.00       76.32     27.03 o
   4  -6   8      410.93      378.24     48.81 o
   5  -6   8      235.00      213.73     44.83 o
   6  -6   8        7.40        7.00     46.74 o
   7  -6   8       17.45       27.12     39.31 o
   8  -6   8       62.95       64.63     59.15 o
   9  -6   8       38.80       54.67     60.78 o
  10  -6   8       32.38       75.26     87.47 o
  11  -6   8       43.32       77.23     92.63 o
 -11  -5   8       17.73       51.03    116.11 o
 -10  -5   8        8.25      127.07    134.60 o
  -9  -5   8       12.38       -2.58     44.24 o
  -8  -5   8      265.64      237.57     69.74 o
  -7  -5   8     2252.48     2193.27    104.97 o
  -6  -5   8      125.38       91.48     56.24 o
  -5  -5   8        2.74        2.29     12.01 o
  -4  -5   8      263.66      263.89     30.69 o
  -3  -5   8      186.05      145.12     32.23 o
  -2  -5   8      341.51      309.67     41.78 o
  -1  -5   8     2052.74     2080.33     98.12 o
   0  -5   8      163.65      170.83     28.22 o
   1  -5   8     4102.75     4130.67     90.08 o
   2  -5   8       95.99      107.21     21.34 o
   3  -5   8     1295.48     1238.35     54.52 o
   4  -5   8       97.24      100.19     38.14 o
   5  -5   8       81.68      103.10     42.04 o
   6  -5   8      169.20      144.32     46.82 o
   7  -5   8      509.85      508.62     99.49 o
   8  -5   8      867.52      968.73     65.19 o
   9  -5   8      335.35      354.93     68.52 o
  10  -5   8      136.52      149.88     81.32 o
  11  -5   8      181.30      246.89     94.43 o
  12  -5   8       40.17       68.47    122.16 o
 -11  -4   8        9.68       58.91    118.85 o
 -10  -4   8       56.14       79.44     94.09 o
  -9  -4   8      252.17      278.66     75.69 o
  -8  -4   8      425.41      488.20     87.51 o
  -7  -4   8       27.64       61.55     52.12 o
  -6  -4   8      504.41      483.03     51.30 o
  -5  -4   8       27.54       15.29     59.64 o
  -4  -4   8        0.18        7.05     19.94 o
  -3  -4   8      611.12      607.57     27.93 o
  -2  -4   8      274.23      254.96     25.10 o
  -1  -4   8     1024.00     1005.23     35.58 o
   0  -4   8      147.44      169.77     23.61 o
   1  -4   8    13949.59    13781.44     99.00 o
   2  -4   8        2.76        7.60     13.89 o
   3  -4   8      400.35      373.90     35.62 o
   4  -4   8       39.08       34.76     29.98 o
   5  -4   8       11.71        3.57     45.37 o
   6  -4   8      223.24      215.01     46.31 o
   7  -4   8      463.66      450.59     53.48 o
   8  -4   8        5.13       -0.66     42.34 o
   9  -4   8      191.15      223.90     67.81 o
  10  -4   8      112.33      124.14     79.98 o
  11  -4   8       73.20      124.13     90.67 o
  12  -4   8       16.96       27.49     74.16 o
 -12  -3   8       86.78      156.18    161.32 o
 -11  -3   8        3.13        2.25     47.26 o
 -10  -3   8        1.60        9.21     61.92 o
  -9  -3   8      365.20      368.39     70.30 o
  -8  -3   8      173.99      134.29     56.92 o
  -7  -3   8      199.51      228.40     54.47 o
  -6  -3   8        3.48       19.50     42.84 o
  -5  -3   8      267.74      201.36     41.17 o
  -4  -3   8     1413.30     1356.12     56.26 o
  -3  -3   8      162.95      112.53     14.57 o
  -2  -3   8      388.75      304.83     21.35 o
  -1  -3   8      781.36      721.04     28.81 o
   0  -3   8       10.82       32.99     22.70 o
   1  -3   8     3177.21     2830.23    187.40 o
   2  -3   8     1702.22     1728.11     58.05 o
   3  -3   8      968.53     1041.95     48.89 o
   4  -3   8      215.62      179.64     36.19 o
   5  -3   8      632.61      620.10     48.81 o
   6  -3   8     1886.97     1832.93     72.80 o
   7  -3   8      163.14      170.66     51.28 o
   8  -3   8       15.73        7.49     35.79 o
   9  -3   8       63.84       50.88     71.56 o
  10  -3   8        0.00        2.29     86.36 o
  11  -3   8        0.83       52.96    120.23 o
  12  -3   8       18.50       -0.54     39.87 o
 -12  -2   8      142.96      261.95    111.37 o
 -11  -2   8        0.93       17.10     93.46 o
 -10  -2   8        6.80       41.54     81.81 o
  -9  -2   8      993.03     1008.51     70.83 o
  -8  -2   8      296.55      240.65     60.53 o
  -7  -2   8        2.02       12.48     37.27 o
  -6  -2   8      221.26      219.18     44.55 o
  -5  -2   8     1182.38     1220.52     57.41 o
  -4  -2   8     3425.52     3351.27     81.30 o
  -3  -2   8       25.26       66.13     32.84 o
  -2  -2   8        5.43       15.25     20.88 o
  -1  -2   8        8.88       18.80     15.79 o
   0  -2   8      119.96      102.52     18.98 o
   1  -2   8       93.93       77.13     29.26 o
   2  -2   8     8547.09     8988.66    121.42 o
   3  -2   8      170.08      137.85     37.67 o
   4  -2   8      538.55      357.64     55.36 o
   5  -2   8      148.07      141.45     23.24 o
   6  -2   8      718.99      744.68     33.17 o
   7  -2   8      509.64      469.68     39.99 o
   8  -2   8       95.61       60.34     49.74 o
   9  -2   8        2.19       -7.20     23.08 o
  10  -2   8      171.83      238.81     79.18 o
  11  -2   8       49.59       84.60    135.63 o
  12  -2   8        3.74       42.47    142.14 o
 -12  -1   8        3.58       -2.07    123.39 o
 -11  -1   8       34.81       14.78     51.31 o
 -10  -1   8       15.32       12.80     37.97 o
  -9  -1   8      495.61      468.57     69.13 o
  -8  -1   8     1363.33     1221.16     69.87 o
  -7  -1   8      179.17      164.83     48.97 o
  -6  -1   8      448.23      407.16     45.44 o
  -5  -1   8     3006.93     2961.00     82.55 o
  -4  -1   8     1413.73     1293.18     54.71 o
  -3  -1   8      303.52      369.50     33.40 o
  -2  -1   8        5.00       33.10     26.25 o
   0  -1   8     1375.77     1371.69     71.92 o
   1  -1   8     4578.81     4830.73     85.30 o
   2  -1   8     1131.57     1017.01     84.16 o
   3  -1   8     4880.19     4175.83    542.53 o
   4  -1   8      505.20      435.09     22.72 o
   5  -1   8      226.10      216.83     28.12 o
   6  -1   8      323.88      309.10     33.70 o
   7  -1   8       39.37       15.33     19.71 o
   8  -1   8       25.29       11.32     40.64 o
   9  -1   8        5.26        0.34     47.26 o
  10  -1   8      117.83      177.75    109.60 o
  11  -1   8        3.87       33.91    115.76 o
 -12   0   8       54.05      118.64     98.18 o
 -11   0   8        3.83       15.37     59.06 o
 -10   0   8      449.60      567.63     77.61 o
  -9   0   8     1514.99     1691.69     84.75 o
  -8   0   8     1866.53     1846.44     82.09 o
  -7   0   8      331.52      263.77     50.57 o
  -6   0   8     1992.68     1992.24     73.71 o
  -5   0   8      272.97      222.79     39.94 o
  -4   0   8       58.72       59.82     36.61 o
  -3   0   8       13.93       53.45     29.99 o
  -2   0   8       24.18       53.09     41.44 o
  -1   0   8      236.92      271.94     45.21 o
   0   0   8     1525.99     1392.24     72.27 o
   1   0   8     1168.38     1241.89     70.55 o
   2   0   8      308.35      309.23     24.74 o
   3   0   8      543.78      507.14     50.18 o
   4   0   8      892.89      813.09    104.63 o
   5   0   8       35.94       63.64     34.35 o
   6   0   8       24.51       24.27     42.37 o
   7   0   8        1.86       13.01     48.50 o
   8   0   8      107.68      102.52     55.79 o
   9   0   8       56.01      121.93     93.16 o
  10   0   8        5.66       -3.42     59.59 o
  11   0   8      113.01       30.48    110.28 o
 -12   1   8      524.61      565.66    103.46 o
 -11   1   8      170.69      201.23     83.72 o
 -10   1   8     1901.05     2046.29    133.74 o
  -9   1   8       24.96       25.35     47.05 o
  -8   1   8     1098.49     1067.35     66.81 o
  -7   1   8      247.70      244.70     49.93 o
  -6   1   8      817.90      731.07     72.69 o
  -5   1   8      463.65      453.42     21.40 o
  -4   1   8     4167.87     4038.88    133.23 o
  -3   1   8      357.65      297.63     53.09 o
  -2   1   8      608.86      553.81     55.48 o
  -1   1   8     1031.06     1071.15     46.78 o
   0   1   8     2792.58     3133.67     72.48 o
   1   1   8      159.07      214.06     44.87 o
   2   1   8       40.53       46.92     43.84 o
   3   1   8      648.80      622.47     35.77 o
   4   1   8      952.22      866.93     42.88 o
   5   1   8      186.79      181.75     40.85 o
   6   1   8       15.48       24.88     40.76 o
   7   1   8      578.06      504.49     52.42 o
   8   1   8        0.86       20.84     50.13 o
   9   1   8        8.01       14.38    267.15 o
  10   1   8      298.72      357.22    111.65 o
  11   1   8      141.54      197.62    136.66 o
 -12   2   8      168.98      169.88    124.33 o
 -11   2   8      788.39      819.31    120.90 o
 -10   2   8      242.69      245.84     71.29 o
  -9   2   8       35.68       78.09     89.39 o
  -8   2   8        0.56       55.83     72.95 o
  -7   2   8      319.87      286.33     73.98 o
  -6   2   8      213.88      199.24     36.28 o
  -5   2   8     1066.63     1046.46     42.03 o
  -4   2   8     3529.70     3598.92    123.81 o
  -3   2   8      926.83      928.50     69.53 o
  -2   2   8     2401.24     2581.68     67.86 o
  -1   2   8      363.64      323.03     50.52 o
   0   2   8      526.68      561.63     51.37 o
   1   2   8      111.38      102.92     29.91 o
   2   2   8     2093.89     2040.93     92.82 o
   3   2   8        2.57        3.75     18.18 o
   4   2   8     1264.55     1357.99     55.62 o
   5   2   8       64.53       46.97     42.26 o
   6   2   8       32.68       22.22     56.95 o
   7   2   8      161.75      138.91     53.18 o
   8   2   8       37.94       22.78     85.67 o
   9   2   8      304.53      272.81     79.72 o
  10   2   8      139.54      232.21    134.94 o
  11   2   8        4.78       41.10    115.76 o
 -12   3   8       69.35       57.20    103.78 o
 -11   3   8      125.09      131.18    116.79 o
 -10   3   8       32.06       33.56    147.96 o
  -9   3   8      511.26      465.11     94.53 o
  -8   3   8      223.46      186.32     79.80 o
  -7   3   8      691.47      705.85     62.33 o
  -6   3   8        3.00       13.51     40.86 o
  -5   3   8     1230.40     1129.60     49.35 o
  -4   3   8      126.55      139.07     34.72 o
  -3   3   8     1596.73     1686.28     57.37 o
  -2   3   8        3.92        2.60     17.95 o
  -1   3   8     2715.73     3099.55     72.93 o
   0   3   8      544.24      572.10     55.48 o
   1   3   8      480.65      486.63     33.74 o
   2   3   8       16.90       35.57     34.33 o
   3   3   8      435.07      378.28     30.05 o
   4   3   8       79.31       66.04     39.58 o
   5   3   8      106.04       91.38     48.52 o
   6   3   8     1219.72     1168.88     64.65 o
   7   3   8        6.83       43.29     80.16 o
   8   3   8       48.28      113.22     68.10 o
   9   3   8      150.93      198.25     82.48 o
  10   3   8        3.97        7.19     48.98 o
 -12   4   8       65.69       96.58    153.10 o
 -11   4   8      120.16      140.08    128.09 o
 -10   4   8      151.03      103.78    107.54 o
  -9   4   8       40.49       30.48    104.80 o
  -8   4   8       11.98        9.93     50.69 o
  -7   4   8      246.36      200.87     49.85 o
  -6   4   8       12.06        9.81     39.78 o
  -5   4   8      421.15      386.32     43.98 o
  -4   4   8      204.16      195.39     30.82 o
  -3   4   8      279.01      278.23     34.23 o
  -2   4   8      458.74      448.63     36.09 o
  -1   4   8      937.62      938.10     44.27 o
   0   4   8      523.86      533.29     36.32 o
   1   4   8      237.53      213.33     34.98 o
   2   4   8      221.90      222.80     39.39 o
   3   4   8      765.73      692.00     33.11 o
   4   4   8      873.52      866.14     53.07 o
   5   4   8     1065.83     1020.51     60.40 o
   6   4   8      202.24      218.89     56.90 o
   7   4   8       67.55      104.24     66.49 o
   8   4   8       85.80      125.62     77.09 o
   9   4   8        0.46        2.44     91.23 o
  10   4   8      144.57      203.78    158.58 o
 -12   5   8       10.43       85.28    179.81 o
 -11   5   8      197.23      223.99    128.09 o
 -10   5   8      240.09      289.07    115.08 o
  -9   5   8       10.18       22.60     74.66 o
  -8   5   8      751.45      593.54     92.47 o
  -7   5   8       39.95       59.66     47.32 o
  -6   5   8      375.44      434.76     53.28 o
  -5   5   8      172.37      160.95     36.33 o
  -4   5   8       71.13       54.35     30.08 o
  -3   5   8        9.65       11.24     21.50 o
  -2   5   8     1200.29     1165.25     48.46 o
  -1   5   8      835.40      816.74     41.66 o
   0   5   8      331.37      300.65     35.72 o
   1   5   8     1230.95     1359.38     91.27 o
   2   5   8       19.92       30.40     28.99 o
   3   5   8     1060.47      966.88     87.85 o
   4   5   8      476.36      464.29     86.14 o
   5   5   8      278.01      288.32     61.16 o
   6   5   8        4.07        0.87     13.36 o
   7   5   8        5.29       29.26     79.20 o
   8   5   8       10.33       33.28     64.74 o
   9   5   8      146.27      196.76     91.41 o
 -11   6   8       44.36      119.87    141.11 o
 -10   6   8      209.05      248.99    132.55 o
  -9   6   8        4.99      -30.48    195.22 o
  -8   6   8        1.07        7.88     31.17 o
  -7   6   8      585.67      621.33     71.24 o
  -6   6   8       73.11      107.39     54.04 o
  -5   6   8      249.61      248.50     56.24 o
  -4   6   8        2.72       14.92     36.66 o
  -3   6   8      164.68      106.00     38.00 o
  -2   6   8      139.91      144.46     40.98 o
  -1   6   8      362.92      393.00     39.82 o
   0   6   8      582.62      642.04     40.78 o
   1   6   8      322.03      332.12     41.24 o
   2   6   8      638.80      610.23     50.16 o
   3   6   8       50.93       74.25     59.49 o
   4   6   8      179.40      177.19     58.32 o
   5   6   8        6.97        3.13     13.65 o
   6   6   8        3.57       23.43     77.47 o
   7   6   8      125.98      142.53     80.52 o
   8   6   8      114.98      161.32     95.90 o
 -11   7   8      183.91      188.37    139.74 o
 -10   7   8      346.66      403.46    147.27 o
  -9   7   8       39.18       48.29    158.58 o
  -8   7   8      427.75      363.64     80.66 o
  -7   7   8      684.33      605.93    140.59 o
  -6   7   8        6.00       31.49     57.64 o
  -5   7   8       33.36       49.74     59.29 o
  -4   7   8      835.03      804.66     58.12 o
  -3   7   8      847.35      841.17     78.43 o
  -2   7   8     1110.18     1043.92     78.09 o
  -1   7   8     1552.13     1540.10     56.38 o
   0   7   8      417.72      341.81     61.65 o
   1   7   8     1512.07     1788.51     95.21 o
   2   7   8        5.29       17.94     49.92 o
   3   7   8       63.92       23.11     56.64 o
   4   7   8      433.71      372.76     68.84 o
   5   7   8      109.92      120.24     81.71 o
   6   7   8       72.14      102.66     82.55 o
   7   7   8       33.89       26.12     56.68 o
   8   7   8      139.58      240.85    103.66 o
 -10   8   8        5.92       15.41     69.18 o
  -9   8   8      106.39       85.62    132.55 o
  -8   8   8       43.77       27.69     85.14 o
  -7   8   8       38.74        5.59     33.87 o
  -6   8   8      522.60      529.57     76.44 o
  -5   8   8      336.68      278.11     70.35 o
  -4   8   8      508.81      472.37     69.23 o
  -3   8   8     1646.71     1682.81    154.98 o
  -2   8   8      771.72      829.86     81.51 o
   1   8   8      369.15      305.85     79.80 o
   2   8   8       30.61       38.77     79.23 o
   3   8   8       50.22       33.29     64.28 o
   4   8   8      307.56      376.09     79.89 o
   5   8   8        1.23       31.89    106.11 o
   6   8   8       53.59       54.80     75.87 o
   7   8   8      109.11      114.21    102.44 o
  -9   9   8        7.71        9.93    159.60 o
  -8   9   8        5.21        2.22     27.71 o
  -7   9   8      234.48      370.54     87.78 o
  -6   9   8      440.96      409.27     87.06 o
  -5   9   8        7.49        6.46     98.95 o
  -4   9   8      469.77      487.13     87.85 o
  -3   9   8      248.58      205.74     72.69 o
   2   9   8      123.73       73.29    160.97 o
   3   9   8      293.89      305.36     82.05 o
   4   9   8        0.50        5.38     32.73 o
   5   9   8        4.44       16.08     50.78 o
   6   9   8       14.84        7.22    144.51 o
  -8  10   8       67.96      119.86    102.59 o
  -7  10   8      420.09      324.73    105.43 o
  -6  10   8       42.12      102.27     81.70 o
  -5  10   8        1.12      -21.34     56.29 o
  -4  10   8      164.89      226.81     90.08 o
  -3  10   8        7.76       22.60    208.92 o
  -2  10   8      385.15      507.58    122.96 o
   1  10   8      191.78      227.42    125.35 o
   2  10   8      198.02      152.41    118.50 o
   3  10   8        0.32       -7.88    245.91 o
   4  10   8        2.94      -16.44    192.48 o
  -6  11   8       18.78       22.87     91.91 o
  -5  11   8       50.21       50.35    136.31 o
  -4  11   8        1.50       20.55    192.82 o
  -3  11   8      196.61      155.15    127.07 o
  -2  11   8       34.02       -5.14    527.10 o
   1  11   8        3.96       27.40    156.18 o
   2  11   8        0.44       57.20    172.27 o
  -3  12   8      206.42      301.40    184.60 o
  -2  12   8       66.95       70.21    198.99 o
  -1  12   8       21.40       64.05    145.56 o
   2 -14   9       21.30       80.14    143.51 o
  -3 -13   9        0.09        3.77    155.15 o
  -2 -13   9        6.24       90.42    151.73 o
  -1 -13   9        0.28       11.34     68.67 o
   0 -13   9       61.28      111.13     90.22 o
   1 -13   9       17.83       15.07    113.37 o
   2 -13   9       42.28      116.45    147.62 o
   3 -13   9       45.79      115.08    147.96 o
   4 -13   9       53.27       33.56     88.02 o
   5 -13   9       48.86       33.91    269.20 o
   6 -13   9       85.29      132.55    152.75 o
  -5 -12   9        5.26       40.76    244.20 o
  -4 -12   9       16.86      -23.97    744.93 o
  -3 -12   9        8.43      -23.63    109.26 o
  -2 -12   9       39.57       94.00    100.49 o
  -1 -12   9      269.90      231.50     90.68 o
   0 -12   9      170.88      189.10     94.77 o
   1 -12   9        5.19       16.44     52.40 o
   2 -12   9        8.99      -24.66    195.91 o
   3 -12   9        9.57       28.08    100.69 o
   4 -12   9       30.24       76.03    133.92 o
   5 -12   9      147.49      261.67    146.25 o
   6 -12   9        6.48       19.86    144.88 o
   7 -12   9        0.49       39.39    187.34 o
  -6 -11   9       73.61       22.95     90.08 o
  -5 -11   9       74.67       64.73    147.62 o
  -4 -11   9        2.55      -15.07    363.39 o
  -3 -11   9      133.71      115.76    134.94 o
  -2 -11   9      591.57      480.66     81.98 o
  -1 -11   9       62.07       68.43     73.36 o
   0 -11   9       19.34        3.60     26.54 o
   1 -11   9       16.37       19.03     94.06 o
   2 -11   9       70.53      157.21    102.75 o
   3 -11   9       81.73      134.94    109.26 o
   4 -11   9       33.23       31.85     81.17 o
   5 -11   9       50.91      106.86    127.75 o
   6 -11   9        5.70       -6.85     95.21 o
   7 -11   9       23.35       61.31    143.16 o
   8 -11   9       10.78       37.67    136.66 o
  -7 -10   9       26.79       87.34    148.99 o
  -6 -10   9      513.40      509.29    134.94 o
  -5 -10   9        5.25       80.14    115.42 o
  -4 -10   9       16.29       40.41     97.61 o
  -3 -10   9       58.84       37.67     61.65 o
  -2 -10   9        7.79        6.22     51.26 o
  -1 -10   9      322.73      272.28     67.07 o
   0 -10   9       87.24       76.18     61.12 o
   1 -10   9      633.02      605.02     62.46 o
   2 -10   9      608.58      674.67     59.84 o
   3 -10   9      406.66      379.42     62.68 o
   4 -10   9       77.17       89.05    110.97 o
   5 -10   9        0.14      -14.73    116.79 o
   6 -10   9       13.84      -19.18     96.24 o
   7 -10   9        2.18       13.36     83.57 o
   8 -10   9      457.02      558.61    132.89 o
   9 -10   9      107.72      143.51    138.71 o
  -8  -9   9        7.86       28.77    140.77 o
  -7  -9   9       34.28       31.51    133.92 o
  -6  -9   9       14.70      113.02    119.87 o
  -5  -9   9      553.61      581.64     96.75 o
  -4  -9   9      146.07      108.50     58.17 o
  -3  -9   9      904.96      735.19     64.50 o
  -2  -9   9     1078.75     1118.64     61.69 o
  -1  -9   9     1941.74     2016.88    186.66 o
   0  -9   9      415.76      352.98     56.02 o
   1  -9   9       24.29       78.96     52.23 o
   2  -9   9      177.08      186.87     41.83 o
   3  -9   9      238.90      201.13     59.14 o
   4  -9   9      881.80      818.65     56.13 o
   5  -9   9      691.69      717.04     60.56 o
   6  -9   9      230.77      232.59     65.96 o
   7  -9   9      718.35      825.76    110.63 o
   8  -9   9      947.76     1124.41    121.93 o
   9  -9   9      105.59       94.53    137.34 o
  10  -9   9       82.66       77.75    162.69 o
  -9  -8   9        6.81       19.52    125.35 o
  -8  -8   9       43.30        7.53     81.51 o
  -7  -8   9       12.88       -1.71     13.01 o
  -6  -8   9     1117.23      958.81     73.86 o
  -5  -8   9      552.66      604.64     67.69 o
  -4  -8   9      159.03      130.51     61.44 o
  -3  -8   9      710.60      749.44     77.75 o
  -2  -8   9     1450.25     1489.68     62.38 o
  -1  -8   9     1646.74     1717.59     83.23 o
   0  -8   9      109.27      102.44     46.67 o
   1  -8   9       28.61       34.56     39.15 o
   2  -8   9      585.22      623.60     38.17 o
   3  -8   9     1025.49     1049.15     59.19 o
   4  -8   9      987.68      915.30     56.61 o
   5  -8   9      268.64      288.38     55.68 o
   6  -8   9      457.40      467.61     57.59 o
   7  -8   9      972.75      916.67    131.00 o
   8  -8   9      202.10      231.43     71.88 o
   9  -8   9        0.23      -34.93    166.11 o
  10  -8   9        1.90        2.74     28.77 o
 -10  -7   9      182.37      123.30    167.14 o
  -9  -7   9        4.19       38.36    139.05 o
  -8  -7   9       99.91       80.49    106.17 o
  -7  -7   9      110.28      182.23     72.89 o
  -6  -7   9      480.39      534.85     85.45 o
  -5  -7   9      200.32      194.65     59.48 o
  -4  -7   9      589.40      576.23     53.16 o
  -3  -7   9       33.11       58.10     47.28 o
  -2  -7   9        4.24       12.79     34.31 o
  -1  -7   9      150.25      130.79     42.52 o
   0  -7   9        8.72       19.17     46.64 o
   1  -7   9       13.36       41.07     38.84 o
   2  -7   9      317.49      293.95     32.07 o
   3  -7   9     1441.58     1438.84     81.17 o
   4  -7   9      532.13      613.20     49.39 o
   5  -7   9        3.88        6.25     21.41 o
   6  -7   9        6.15       -7.92     90.82 o
   7  -7   9       75.60       43.09     57.74 o
   8  -7   9      220.47      227.60     70.41 o
   9  -7   9       59.89       91.22     84.74 o
  10  -7   9        0.85       -6.16     91.45 o
  11  -7   9       57.65      192.48    163.03 o
 -10  -6   9        5.62       24.66    233.24 o
  -9  -6   9      115.12       95.90    127.75 o
  -8  -6   9      964.62      949.62     81.36 o
  -7  -6   9      448.67      423.83     70.02 o
  -6  -6   9     1816.25     1890.46     80.80 o
  -5  -6   9      276.96      285.02     57.14 o
  -4  -6   9      144.27      137.92     52.20 o
  -3  -6   9       40.89       73.84     39.98 o
  -2  -6   9      499.35      531.89     37.39 o
  -1  -6   9     2678.01     2583.81     64.17 o
   0  -6   9      388.60      398.77     33.50 o
   1  -6   9     1693.02     1764.75     81.17 o
   2  -6   9     2292.00     2272.40     46.48 o
   3  -6   9       18.32       17.45     30.48 o
   4  -6   9      133.13      113.88     45.11 o
   5  -6   9       60.49       60.28     49.64 o
   6  -6   9      128.53      124.15     53.91 o
   7  -6   9       70.10      118.63     59.08 o
   8  -6   9      493.41      507.24     93.16 o
   9  -6   9        1.44       -5.48     48.51 o
  10  -6   9       57.53      101.04     81.58 o
  11  -6   9       94.62      121.67    103.61 o
 -11  -5   9      228.63      176.38    162.34 o
 -10  -5   9      134.95      183.58    138.37 o
  -9  -5   9      141.74      131.12     83.61 o
  -8  -5   9      575.16      547.86     76.16 o
  -7  -5   9       23.88       65.69     64.27 o
  -6  -5   9      227.32      283.84     59.88 o
  -5  -5   9      321.62      314.67     49.76 o
  -4  -5   9       70.45       76.00     45.83 o
  -3  -5   9     3252.86     3275.81     64.36 o
  -2  -5   9     2800.12     2671.06    136.14 o
  -1  -5   9     1181.61     1170.23     42.01 o
   0  -5   9     1994.12     2071.10     51.15 o
   1  -5   9     4548.14     4717.28    100.52 o
   2  -5   9     1983.62     1711.44    138.53 o
   3  -5   9        8.26       21.43     25.64 o
   4  -5   9        9.07       -0.51     23.29 o
   5  -5   9       18.18       18.75     44.68 o
   6  -5   9       44.61       85.80     51.51 o
   7  -5   9      291.96      274.91     55.73 o
   8  -5   9       64.78       75.68     57.88 o
   9  -5   9       29.71       15.49     96.55 o
  10  -5   9      106.28      113.20     85.87 o
  11  -5   9        9.90       -6.16     56.55 o
 -11  -4   9      364.36      431.89    152.75 o
 -10  -4   9      128.95      159.73     80.57 o
  -9  -4   9      317.36      389.98     75.90 o
  -8  -4   9        9.62       26.16     53.26 o
  -7  -4   9      714.58      602.44     79.12 o
  -6  -4   9       74.71       45.60     49.63 o
  -5  -4   9      279.39      232.36     49.49 o
  -4  -4   9      994.07      928.38     99.32 o
  -3  -4   9     3780.53     3655.13    203.83 o
  -2  -4   9     1016.48     1029.04     54.80 o
  -1  -4   9      241.77      220.73     28.26 o
   0  -4   9      375.30      373.85     25.76 o
   1  -4   9     1193.61     1121.23     27.39 o
   2  -4   9      912.23      961.44     98.81 o
   3  -4   9     1177.75     1226.14     55.83 o
   4  -4   9        5.07       28.18     30.07 o
   5  -4   9      220.48      159.40     44.85 o
   6  -4   9      611.13      650.93     52.67 o
   7  -4   9       10.99       41.32     42.56 o
   8  -4   9        0.33       12.54     35.56 o
   9  -4   9       26.45       58.65     67.20 o
  10  -4   9        0.39       18.79     91.03 o
  11  -4   9      185.03      196.07     97.15 o
 -11  -3   9       27.32       46.12     99.26 o
 -10  -3   9       85.52      114.95     89.43 o
  -9  -3   9       53.81       54.48     65.81 o
  -8  -3   9      321.70      276.80     69.26 o
  -7  -3   9      304.88      310.01     59.33 o
  -6  -3   9      292.12      285.39     53.01 o
  -5  -3   9      772.73      770.04     50.64 o
  -4  -3   9      387.55      396.70     40.47 o
  -3  -3   9       47.09       51.99     15.49 o
  -2  -3   9      489.80      470.39     27.40 o
  -1  -3   9       22.07       32.62     24.57 o
   0  -3   9      531.39      504.84     46.92 o
   1  -3   9      333.13      360.10     31.92 o
   2  -3   9     1404.69     1470.11     55.92 o
   3  -3   9      573.20      610.82     42.70 o
   4  -3   9        8.22        3.29     22.54 o
   5  -3   9      117.04      136.83     41.70 o
   6  -3   9      389.05      304.32     49.37 o
   7  -3   9      206.52      236.10     54.12 o
   8  -3   9       33.60       43.53     82.37 o
   9  -3   9       33.81        3.42     25.34 o
  10  -3   9       52.39       96.12     82.48 o
  11  -3   9      127.26      104.71     83.82 o
 -12  -2   9       13.86       36.99     82.07 o
 -11  -2   9        5.10        1.43     83.35 o
 -10  -2   9       58.07       57.10     92.54 o
  -9  -2   9     1147.48     1154.55    101.38 o
  -8  -2   9      344.70      466.67     64.77 o
  -7  -2   9      127.04      121.07     59.24 o
  -6  -2   9      398.27      356.98     62.85 o
  -5  -2   9      556.98      496.58     61.14 o
  -4  -2   9      388.26      327.92     39.64 o
  -3  -2   9       84.71       95.71     36.80 o
  -2  -2   9        2.69        1.37      8.56 o
  -1  -2   9     1302.03     1349.72     37.85 o
   0  -2   9      728.18      741.84     47.61 o
   1  -2   9      224.06      185.99     32.56 o
   2  -2   9       19.00       70.25     31.39 o
   3  -2   9        1.41       16.17     17.81 o
   4  -2   9       43.19       37.80     34.06 o
   5  -2   9      242.18      233.24     43.35 o
   6  -2   9     1547.41     1507.27    122.27 o
   7  -2   9     1790.83     1892.03     85.28 o
   8  -2   9      521.36      588.03     62.14 o
   9  -2   9       13.51       23.89    119.99 o
  10  -2   9       74.60       84.60    101.72 o
  11  -2   9        5.28       38.70    171.59 o
 -12  -1   9       57.14       48.68    113.73 o
 -11  -1   9       69.30       30.53     84.50 o
 -10  -1   9      123.85      113.04     78.42 o
  -9  -1   9      450.96      527.46     72.28 o
  -8  -1   9       58.81       70.26     61.13 o
  -7  -1   9       28.88       16.49     41.85 o
  -6  -1   9      377.89      343.24     57.20 o
  -5  -1   9      434.17      431.38     43.55 o
  -4  -1   9     1176.16     1191.40     54.70 o
  -3  -1   9      514.79      477.03     38.33 o
  -2  -1   9        2.90       12.55     25.70 o
   0  -1   9       10.57       25.69     32.19 o
   1  -1   9      466.62      449.70     54.46 o
   2  -1   9     1057.61      901.35     91.08 o
   3  -1   9     2532.93     2109.70    377.74 o
   4  -1   9      234.48      186.70     26.47 o
   5  -1   9      725.15      639.61     30.38 o
   6  -1   9      291.90      332.06     49.78 o
   7  -1   9      149.60      209.61     81.51 o
   8  -1   9      144.13      137.00     88.36 o
   9  -1   9       36.73       23.97     77.75 o
  10  -1   9       47.18       42.81    108.57 o
  11  -1   9       73.74       83.91    131.18 o
 -12   0   9        4.84        0.57     30.14 o
 -11   0   9        1.66       -0.04     35.38 o
 -10   0   9       88.69       43.98     90.37 o
  -9   0   9      172.29      131.43     63.28 o
  -8   0   9     1451.61     1303.63     73.62 o
  -7   0   9      405.41      367.73     54.36 o
  -6   0   9      444.87      412.21     48.84 o
  -5   0   9      581.11      559.42     46.08 o
  -4   0   9      975.12      918.96    117.82 o
  -3   0   9      197.21      191.45     53.77 o
  -2   0   9      454.89      538.06     59.94 o
  -1   0   9       52.54       72.74     34.45 o
   0   0   9     1698.53     1757.34     86.31 o
   1   0   9      506.28      509.29     56.17 o
   2   0   9     5509.58     5442.84     78.34 o
   3   0   9      486.44      439.06     76.03 o
   4   0   9     1252.55     1152.23    128.95 o
   5   0   9     1213.82     1105.73     45.95 o
   6   0   9        1.01       -2.00     12.41 o
   7   0   9      454.10      396.27     77.75 o
   8   0   9      152.81      139.74     97.95 o
   9   0   9      307.47      192.48    117.48 o
  10   0   9       91.30      194.88    131.86 o
  11   0   9      140.43      187.69    141.45 o
 -12   1   9       96.64      132.76    101.59 o
 -11   1   9      107.55       86.77     77.28 o
 -10   1   9       10.24       19.97     54.99 o
  -9   1   9        1.24       12.19     47.86 o
  -8   1   9      355.63      324.94     62.46 o
  -7   1   9      416.31      419.03     56.59 o
  -6   1   9      668.78      648.58     57.37 o
  -5   1   9       20.32       22.84     23.27 o
  -4   1   9       36.93       47.32     27.85 o
  -3   1   9     1509.23     1581.64     89.73 o
  -2   1   9        1.33       -5.48     24.66 o
  -1   1   9        8.57       19.88     35.07 o
   0   1   9     3219.18     3382.60     80.28 o
   1   1   9     1086.36     1034.33     69.53 o
   2   1   9      371.82      298.66     54.46 o
   3   1   9       75.95       77.52     34.64 o
   4   1   9      331.29      323.89     38.87 o
   5   1   9       82.73       77.16     42.79 o
   6   1   9      323.85      308.82     47.59 o
   7   1   9       49.27       21.48     44.96 o
   8   1   9      162.41      172.27     97.95 o
   9   1   9      625.50      558.27    122.96 o
  10   1   9      346.34      438.05    123.64 o
  11   1   9        1.84       52.06    157.21 o
 -12   2   9       24.47       -0.68      9.93 o
 -11   2   9      100.60       40.07    138.37 o
 -10   2   9      296.25      386.33    113.37 o
  -9   2   9        2.70       -9.25     70.21 o
  -8   2   9      197.72      173.30     75.69 o
  -7   2   9      147.06      156.86     69.87 o
  -6   2   9       10.51       41.78     64.73 o
  -5   2   9      210.11      138.41     36.48 o
  -4   2   9      464.51      448.75     37.16 o
  -3   2   9     3248.40     3328.02    125.01 o
  -2   2   9      347.84      355.36     36.26 o
  -1   2   9     6895.02     7161.88    256.02 o
   0   2   9      245.97      218.08     36.29 o
   1   2   9      236.40      207.51     35.08 o
   2   2   9       71.13       80.83     50.00 o
   3   2   9       69.17       28.19     31.22 o
   4   2   9      424.16      385.09     41.40 o
   5   2   9      501.49      490.65     45.40 o
   6   2   9      669.05      639.86     54.32 o
   7   2   9       40.65       55.92     63.48 o
   8   2   9      363.41      331.88    101.72 o
   9   2   9      382.61      389.07    125.01 o
  10   2   9       19.33       52.74    143.85 o
 -12   3   9        7.64      -23.29    349.34 o
 -11   3   9      255.82      283.93    144.19 o
 -10   3   9       21.67       57.88     95.56 o
  -9   3   9       17.25       38.70     98.98 o
  -8   3   9       83.21       89.05     78.77 o
  -7   3   9      249.20      187.34     81.51 o
  -6   3   9     1603.11     1560.66     58.09 o
  -5   3   9     1913.18     1929.82     63.04 o
  -4   3   9     1402.54     1342.74    101.72 o
  -3   3   9      512.31      559.82     40.75 o
  -2   3   9      866.41      887.69     57.03 o
  -1   3   9     2519.47     2627.55     72.03 o
   0   3   9      337.43      360.15     36.44 o
   1   3   9      249.64      250.47     38.32 o
   2   3   9      499.17      538.91     51.03 o
   3   3   9     1360.99     1338.91     51.08 o
   4   3   9      724.94      723.51     49.32 o
   5   3   9     1379.72     1389.35    120.39 o
   6   3   9      375.55      336.45     57.51 o
   7   3   9      292.84      202.22     69.47 o
   8   3   9      127.14      130.46     69.50 o
   9   3   9        0.35       34.25     91.79 o
  10   3   9        8.52       32.88    131.52 o
 -11   4   9       16.58       82.54    170.22 o
 -10   4   9        2.02      -21.92    168.51 o
  -9   4   9      309.57      490.45    105.49 o
  -8   4   9      589.77      485.66     93.84 o
  -7   4   9       11.29        3.08     94.19 o
  -6   4   9     2519.36     2585.55     78.92 o
  -5   4   9     4115.06     4235.53    205.67 o
  -4   4   9      490.78      525.75     39.23 o
  -3   4   9        8.77        7.09     18.15 o
  -2   4   9      983.33      975.05     48.03 o
  -1   4   9      963.93     1018.81     75.18 o
   0   4   9     1287.24     1317.32     53.76 o
   1   4   9       57.90       66.47     38.49 o
   2   4   9     1006.00      975.57     47.73 o
   3   4   9      508.98      540.41     49.01 o
   4   4   9      721.79      696.96     54.73 o
   5   4   9       10.42       37.37     75.35 o
   6   4   9        9.34        0.43     23.46 o
   7   4   9      109.11       91.16     64.02 o
   8   4   9        0.64      -23.61     69.26 o
   9   4   9       99.24       79.12    110.63 o
 -11   5   9       65.99       30.82     98.64 o
 -10   5   9      710.07      765.82    128.78 o
  -9   5   9      137.11      220.91    105.49 o
  -8   5   9       49.29       28.77     59.25 o
  -7   5   9      100.56       93.16     96.24 o
  -6   5   9      935.31     1047.83     60.24 o
  -5   5   9       65.07       63.42     42.91 o
  -4   5   9       27.42       39.41     33.06 o
  -3   5   9      389.69      430.09     41.63 o
  -2   5   9       15.98        7.28     14.73 o
  -1   5   9      344.84      366.90     41.69 o
   0   5   9       12.26       14.55     21.74 o
   1   5   9       38.36       41.65     40.01 o
   2   5   9      993.15      917.89     77.06 o
   3   5   9       47.86       35.70     53.74 o
   4   5   9       20.10       55.72     69.70 o
   5   5   9      133.85      101.01     62.21 o
   6   5   9       11.58      -21.34     67.96 o
   7   5   9        0.84       25.22     67.44 o
   8   5   9      160.12      118.26     87.03 o
   9   5   9        0.78      -22.95    117.13 o
 -11   6   9      187.01      166.79    151.04 o
 -10   6   9      174.08      209.61    140.77 o
  -9   6   9       68.01       92.13    123.64 o
  -8   6   9      308.21      247.28    107.20 o
  -7   6   9      132.93      176.92     63.57 o
  -6   6   9        5.61       -1.44      9.61 o
  -5   6   9      165.38      116.13     59.64 o
  -4   6   9        3.38        9.27     26.73 o
  -3   6   9     1783.13     1697.14     79.97 o
  -2   6   9       27.51       55.25     38.39 o
  -1   6   9     1392.00     1428.87     72.78 o
   0   6   9      211.57      173.44     46.61 o
   1   6   9       17.86      -15.75     38.02 o
   2   6   9        4.38       -0.07      3.42 o
   3   6   9        6.83       28.28     47.22 o
   4   6   9      443.80      393.63     68.62 o
   5   6   9        1.49       30.54     68.21 o
   6   6   9       11.85       27.77     75.36 o
   7   6   9        0.54        1.80     68.41 o
   8   6   9       20.94       25.91     60.73 o
 -10   7   9       18.65       54.11    160.97 o
  -9   7   9        0.18       58.22    143.51 o
  -8   7   9       25.02        9.93     93.84 o
  -7   7   9       15.78       38.13     97.12 o
  -6   7   9      332.45      352.44     77.40 o
  -5   7   9       29.16       34.81     59.21 o
  -4   7   9        1.42       31.28     64.43 o
  -3   7   9      864.94      838.43     86.65 o
  -2   7   9       52.10       55.83     81.51 o
  -1   7   9      344.69      254.52     49.02 o
   0   7   9      180.17      128.44     72.27 o
   1   7   9       58.21       76.03     82.54 o
   2   7   9        1.43       13.23     30.08 o
   3   7   9      321.41      284.34     67.63 o
   4   7   9      261.63      237.25     73.59 o
   5   7   9        0.22       60.86    128.59 o
   6   7   9        0.05        1.23      9.22 o
   7   7   9        2.03       25.29     87.50 o
 -10   8   9        1.00       -8.90    527.44 o
  -9   8   9       19.10       -7.53     47.26 o
  -8   8   9        0.83      -23.63   2664.61 o
  -7   8   9       86.56      119.34     93.96 o
  -6   8   9      115.48       72.07     65.62 o
  -5   8   9      146.85      137.25     73.10 o
  -4   8   9        6.94        4.19     47.91 o
  -3   8   9       85.05      100.35     91.45 o
  -2   8   9      389.34      323.66     89.05 o
   2   8   9       45.31       46.39     70.09 o
   3   8   9      170.63      135.03     73.87 o
   4   8   9       33.33       82.35     84.81 o
   5   8   9      114.31       70.00     95.55 o
   6   8   9       27.02       78.16    105.56 o
  -9   9   9       12.64      -40.76    274.68 o
  -8   9   9        5.83       90.76    184.95 o
  -7   9   9       33.26       39.71    113.11 o
  -6   9   9      128.20      153.07     88.27 o
  -5   9   9       63.69       73.54    119.45 o
  -4   9   9       57.47       64.49     89.82 o
  -3   9   9       35.31       90.06     78.26 o
   2   9   9        1.34      -10.96    127.07 o
   3   9   9      509.28      428.12    139.40 o
   4   9   9      205.63      279.03     95.23 o
   5   9   9       20.26        3.04     21.83 o
  -7  10   9       50.44       85.68    116.40 o
  -6  10   9      197.32      321.50    105.01 o
  -5  10   9        0.83        5.91     69.91 o
  -4  10   9        2.30       13.36     70.90 o
  -3  10   9       74.38       53.77    147.62 o
   1  10   9        0.57       23.29     69.18 o
   2  10   9      394.88      524.36    147.62 o
   3  10   9      711.55      775.41    156.52 o
  -5  11   9        0.43       -9.93    404.49 o
  -4  11   9        7.63       50.69     94.87 o
  -3  11   9        2.64      -28.77    374.69 o
  -2  11   9      329.67      417.16    160.97 o
   1  11   9       54.45       55.14    111.65 o
  -2 -13  10      127.30      127.07    174.67 o
  -1 -13  10      305.08      369.21    151.04 o
   0 -13  10       82.90      206.87    141.79 o
   1 -13  10       13.53       -7.53    191.45 o
   2 -13  10      219.58      222.28    147.62 o
   3 -13  10       39.38       42.47    119.53 o
   4 -13  10      297.86      410.65    141.79 o
   5 -13  10      370.78      483.26    150.36 o
  -4 -12  10      176.87      126.72    148.30 o
  -3 -12  10        0.56       30.14    124.67 o
  -2 -12  10       14.74       36.65    181.86 o
  -1 -12  10       19.01       13.74    124.64 o
   0 -12  10      120.73      192.82    122.96 o
   1 -12  10      154.11      194.54    130.15 o
   2 -12  10      176.54      189.40    132.89 o
   3 -12  10      359.79      431.54    138.37 o
   4 -12  10      412.16      510.66    139.74 o
   5 -12  10       83.06      138.03    146.25 o
   6 -12  10       12.61        2.40     28.08 o
   7 -12  10      108.16       56.51    145.56 o
  -6 -11  10      457.43      475.04    167.82 o
  -5 -11  10        9.82       -3.08    107.54 o
  -4 -11  10        2.34       18.84    112.00 o
  -3 -11  10        0.76      -27.06    269.54 o
  -2 -11  10       57.21       25.34     84.25 o
  -1 -11  10      308.90      271.53     76.26 o
   0 -11  10      569.83      637.04    104.80 o
   1 -11  10       88.60       91.45    110.28 o
   2 -11  10      129.34      175.79     74.34 o
   3 -11  10      759.73      959.67    115.76 o
   4 -11  10       40.88       70.21    125.01 o
   5 -11  10       19.93       74.32    125.70 o
   6 -11  10        1.20       27.06     95.90 o
   7 -11  10       96.35      199.67    150.36 o
   8 -11  10       88.90      122.61    137.68 o
  -7 -10  10      201.24       94.19    181.52 o
  -6 -10  10      213.85      182.89    135.29 o
  -5 -10  10      224.80      166.79    138.03 o
  -4 -10  10       68.89       67.73     90.20 o
  -3 -10  10        2.10        0.68      8.56 o
  -2 -10  10      767.61      756.55     72.01 o
  -1 -10  10      480.29      509.40     65.99 o
   0 -10  10      292.13      312.38     65.11 o
   1 -10  10      461.33      462.71     98.64 o
   2 -10  10      159.42      165.61     65.63 o
   3 -10  10        5.41       13.72     51.02 o
   4 -10  10       69.71       81.98     68.16 o
   5 -10  10       26.99       86.99     90.42 o
   6 -10  10       15.52        1.37     13.01 o
   7 -10  10       96.02      109.60    141.11 o
   8 -10  10       34.40       30.14    180.84 o
   9 -10  10       50.49       19.86    118.50 o
  -8  -9  10      225.78      267.15    159.95 o
  -7  -9  10        0.76       21.92     96.58 o
  -6  -9  10       13.09       -3.77     44.87 o
  -5  -9  10      651.70      649.53     79.06 o
  -4  -9  10      294.17      245.36     73.72 o
  -3  -9  10      984.52     1130.92     93.84 o
  -2  -9  10      311.57      372.02     62.43 o
  -1  -9  10      115.57      144.01     57.24 o
   0  -9  10      480.70      402.27     57.28 o
   1  -9  10        2.81      -17.47     54.46 o
   2  -9  10       62.42       52.05     57.11 o
   3  -9  10       17.08       40.53     68.80 o
   4  -9  10      826.53      844.99     59.88 o
   5  -9  10      139.39      128.55     68.93 o
   6  -9  10       45.85       21.42     59.98 o
   7  -9  10      145.16      229.13    116.11 o
   8  -9  10        5.56       78.77    112.00 o
   9  -9  10        2.40      104.12    145.22 o
  -9  -8  10       25.97       59.25    145.56 o
  -8  -8  10        7.72       14.73    187.34 o
  -7  -8  10      221.93      205.15    126.04 o
  -6  -8  10       63.98       97.48     66.30 o
  -5  -8  10      450.08      351.81     68.29 o
  -4  -8  10      432.65      407.36     62.31 o
  -3  -8  10      540.42      658.96     81.86 o
  -2  -8  10      113.24      100.46     53.87 o
  -1  -8  10      661.44      743.18     51.10 o
   0  -8  10      165.01      168.15     47.81 o
   1  -8  10        3.33       15.69     32.74 o
   2  -8  10      139.58      118.63     50.96 o
   3  -8  10      628.91      642.14     54.59 o
   4  -8  10        0.27        0.47      9.71 o
   5  -8  10       74.88       46.11     58.29 o
   6  -8  10      141.72      129.87     61.83 o
   7  -8  10       30.54       40.24     76.94 o
   8  -8  10       60.06      100.92     77.76 o
   9  -8  10       81.38       86.31    117.82 o
  10  -8  10       24.21       58.57    158.58 o
  -9  -7  10      156.98      134.26    142.14 o
  -8  -7  10     1157.84     1144.96    130.83 o
  -7  -7  10      859.76      960.36     81.82 o
  -6  -7  10      145.92      129.01     69.65 o
  -5  -7  10       78.83       34.12     65.08 o
  -4  -7  10      233.07      187.29     57.62 o
  -3  -7  10      175.50      148.99     65.76 o
  -2  -7  10      406.96      395.05     58.40 o
  -1  -7  10      166.79      149.07     42.57 o
   0  -7  10      330.37      383.34     41.31 o
   1  -7  10      528.23      542.54     40.49 o
   2  -7  10       66.79       56.59     44.44 o
   3  -7  10       29.60       43.50     50.18 o
   4  -7  10      584.73      602.80     51.52 o
   5  -7  10       24.56       58.09     54.61 o
   6  -7  10      194.49      190.41     57.73 o
   7  -7  10      270.72      284.26     62.46 o
   8  -7  10       44.62        8.60     18.67 o
   9  -7  10        5.80       33.50     80.62 o
  10  -7  10        6.61       19.17     78.88 o
 -10  -6  10        2.31       -3.42     54.11 o
  -9  -6  10      265.05      191.80    140.08 o
  -8  -6  10      144.84      136.39     85.37 o
  -7  -6  10        1.91       -2.02     90.81 o
  -6  -6  10       76.66       81.30     67.52 o
  -5  -6  10        2.18       20.88     63.85 o
  -4  -6  10       32.19       47.78     58.97 o
  -3  -6  10       47.23       53.09     82.54 o
  -2  -6  10      236.83      207.79     39.33 o
  -1  -6  10        9.80       24.15     51.92 o
   0  -6  10      301.33      263.31     37.50 o
   1  -6  10       19.88       10.84     35.58 o
   2  -6  10       58.63       44.29     42.73 o
   3  -6  10      128.53      125.72     45.40 o
   4  -6  10      175.94      162.57     55.48 o
   5  -6  10      334.05      321.34     75.52 o
   6  -6  10      366.84      268.44     56.71 o
   7  -6  10       24.38        0.49     25.17 o
   8  -6  10       31.94       36.14     58.69 o
   9  -6  10       50.67      106.28     88.76 o
  10  -6  10       25.68       33.39     94.35 o
  11  -6  10       61.42      117.96    104.50 o
 -10  -5  10       16.22      -13.70     71.24 o
  -9  -5  10      127.87      110.03     91.65 o
  -8  -5  10        0.66        0.94     17.30 o
  -7  -5  10       12.80       45.41     78.79 o
  -6  -5  10      433.48      398.64     62.79 o
  -5  -5  10        2.10        3.20     38.62 o
  -4  -5  10      304.08      314.16     51.10 o
  -3  -5  10     1590.75     1633.70     85.28 o
  -2  -5  10      267.81      288.92     34.63 o
  -1  -5  10     1506.20     1506.40     67.99 o
   0  -5  10       56.07       49.73     37.06 o
   1  -5  10     1642.80     1509.04     62.33 o
   2  -5  10     2890.79     3040.43    121.76 o
   3  -5  10      544.99      485.99     48.12 o
   4  -5  10       19.12       23.21     41.28 o
   5  -5  10      391.76      392.78     73.81 o
   6  -5  10       13.85       -8.61     45.53 o
   7  -5  10       33.05       31.81     45.14 o
   8  -5  10      449.53      576.41    102.58 o
   9  -5  10       27.22       19.85     35.56 o
  10  -5  10       40.96       46.22     85.61 o
  11  -5  10      202.45      310.40    103.38 o
 -11  -4  10       28.34       78.67     90.98 o
 -10  -4  10       18.94       33.16    103.77 o
  -9  -4  10        7.23       49.66    104.29 o
  -8  -4  10      415.01      411.96     74.32 o
  -7  -4  10      233.39      243.39     66.59 o
  -6  -4  10        1.22       12.15     25.79 o
  -5  -4  10       29.19       52.41     41.38 o
  -4  -4  10       63.64       75.57     47.76 o
  -3  -4  10     1194.55     1094.97     64.75 o
  -2  -4  10     2244.77     2250.00     57.54 o
  -1  -4  10      867.03      846.62     34.87 o
   0  -4  10      884.75      818.60     54.29 o
   1  -4  10     3680.01     3203.17    355.40 o
   2  -4  10      922.03      877.32     67.13 o
   3  -4  10      261.77      221.54     43.67 o
   4  -4  10       68.10       59.44     43.76 o
   5  -4  10      282.23      220.64     49.10 o
   6  -4  10      397.23      340.78     54.21 o
   7  -4  10     1095.41     1192.77     70.23 o
   8  -4  10      202.97      264.34     71.24 o
   9  -4  10      272.90      323.66     78.16 o
  10  -4  10       58.73       77.18     94.88 o
  11  -4  10       58.09       89.98    116.16 o
 -11  -3  10       22.29       44.81    124.57 o
 -10  -3  10      155.41      171.03     91.16 o
  -9  -3  10      370.85      379.05     79.23 o
  -8  -3  10      280.81      326.96     70.17 o
  -7  -3  10      125.49      104.57     60.85 o
  -6  -3  10       39.31       41.77     47.36 o
  -5  -3  10       59.26       49.31     44.67 o
  -4  -3  10      585.36      598.25     44.72 o
  -3  -3  10     1075.28     1078.44     51.42 o
  -2  -3  10      905.22      914.07     61.14 o
  -1  -3  10      318.42      315.50     28.08 o
   0  -3  10     1092.54     1067.02     59.25 o
   1  -3  10     1094.88     1059.54     48.86 o
   2  -3  10      166.59      177.24     35.46 o
   3  -3  10     1040.23     1072.95     54.63 o
   4  -3  10      383.21      376.02     43.72 o
   5  -3  10      715.63      759.86     54.72 o
   6  -3  10     1248.49     1308.38     69.65 o
   7  -3  10      174.98      248.60     60.34 o
   8  -3  10      156.74      177.62     68.12 o
   9  -3  10      290.93      319.08     89.22 o
  10  -3  10       16.55       29.26     83.06 o
  11  -3  10        0.89       17.68    268.51 o
 -11  -2  10       13.00       17.33     71.88 o
 -10  -2  10       35.45       -9.77     59.54 o
  -9  -2  10       41.52       47.63     72.11 o
  -8  -2  10       11.10       57.39     67.86 o
  -7  -2  10      429.25      412.44     60.99 o
  -6  -2  10      180.93      141.15     54.24 o
  -5  -2  10      574.14      625.39     49.99 o
  -4  -2  10     3352.43     3433.57     89.48 o
  -3  -2  10      148.52      157.11     37.03 o
  -2  -2  10        7.28       14.59     24.70 o
   0  -2  10        0.98       13.23     35.31 o
   1  -2  10       63.99       74.72     33.28 o
   2  -2  10      656.58      670.52     44.05 o
   3  -2  10        3.43       21.66     40.60 o
   4  -2  10      380.67      366.05     42.63 o
   5  -2  10      294.03      346.06     47.94 o
   6  -2  10      112.08      117.88     54.52 o
   7  -2  10       15.15        8.50     84.30 o
   8  -2  10        1.20       27.88     49.92 o
   9  -2  10        0.37       17.91     45.75 o
  10  -2  10       62.39       61.99    106.52 o
  11  -2  10        1.50       78.43    130.15 o
 -11  -1  10       50.84       36.52     86.16 o
 -10  -1  10       35.38       69.58     68.96 o
  -9  -1  10      200.41      187.94     73.99 o
  -8  -1  10     1432.46     1406.69    111.82 o
  -7  -1  10      616.22      592.34     60.05 o
  -6  -1  10     1173.28     1196.41     64.57 o
  -5  -1  10     1280.16     1279.55     77.58 o
  -4  -1  10     1691.27     1563.00     63.46 o
  -3  -1  10       65.15       67.36     36.53 o
  -2  -1  10        0.88      -21.58     36.30 o
   0  -1  10      944.02      934.67     69.18 o
   1  -1  10     2140.43     2097.44    100.69 o
   2  -1  10     1115.22     1054.73    135.80 o
   3  -1  10       11.03        0.72      9.59 o
   4  -1  10      312.48      358.93     64.05 o
   5  -1  10       23.29       18.49    145.90 o
   6  -1  10      212.30      198.65     71.58 o
   7  -1  10       12.69        9.59    128.44 o
   8  -1  10      134.32      186.66     96.24 o
   9  -1  10       91.69      117.13    115.08 o
  10  -1  10      354.32      418.87    120.22 o
  11  -1  10        1.26       67.81    135.29 o
 -12   0  10       22.10       32.66     56.19 o
 -11   0  10        3.27       14.87     65.19 o
 -10   0  10      553.68      455.93     87.02 o
  -9   0  10      306.60      369.18     82.03 o
  -8   0  10      709.13      693.86     65.83 o
  -7   0  10        6.65      -11.90     64.08 o
  -6   0  10      893.87      845.66     75.69 o
  -5   0  10      244.66      195.55     46.08 o
  -4   0  10       10.80       10.43     15.24 o
  -3   0  10     1727.53     1788.51     99.32 o
  -2   0  10      159.06      102.75     70.55 o
  -1   0  10      604.60      551.16     41.71 o
   0   0  10     1148.27     1010.70     73.98 o
   1   0  10     1338.77     1318.26     83.23 o
   2   0  10       47.84       59.76     27.64 o
   3   0  10       15.26       15.77     25.34 o
   4   0  10      567.10      463.93     36.25 o
   5   0  10       44.67       70.21     69.18 o
   6   0  10      376.56      295.92     71.92 o
   7   0  10      316.82      289.07     81.17 o
   8   0  10       95.40       85.62     94.53 o
   9   0  10        0.26       16.78    143.85 o
  10   0  10       17.49       21.23    452.78 o
  11   0  10       53.57      112.34    129.81 o
 -12   1  10       12.64       27.94    126.46 o
 -11   1  10      429.62      380.06     98.07 o
 -10   1  10      560.77      553.77     83.78 o
  -9   1  10       21.44       41.69     64.50 o
  -8   1  10      117.52      114.08     64.48 o
  -7   1  10      280.39      206.52     83.23 o
  -6   1  10       63.35       25.69     50.35 o
  -5   1  10     1136.50     1196.33     91.79 o
  -4   1  10      279.94      261.58     34.08 o
  -3   1  10     1277.98     1267.23     86.65 o
  -2   1  10        2.24        2.57     14.67 o
  -1   1  10      194.46      144.57     40.65 o
   0   1  10      839.04      929.72     55.66 o
   1   1  10       95.03       42.81     38.02 o
   2   1  10       49.73       48.29     55.83 o
   3   1  10      144.09      124.86     38.01 o
   4   1  10       83.15       94.57     40.72 o
   5   1  10      236.16      197.42     44.72 o
   6   1  10       95.43       21.92    145.56 o
   7   1  10      609.49      582.24     96.93 o
   8   1  10       22.62       15.07    133.57 o
   9   1  10      118.33      122.61    127.07 o
  10   1  10      239.72      251.39    129.12 o
 -11   2  10      225.76      243.51    134.94 o
 -10   2  10       83.71       27.74    116.45 o
  -9   2  10        7.13       38.70     90.76 o
  -8   2  10      278.26      250.36     98.98 o
  -7   2  10       86.09      133.92     73.29 o
  -6   2  10      113.38       60.28     80.49 o
  -5   2  10      491.93      465.26     40.66 o
  -4   2  10       66.19       54.30     40.39 o
  -3   2  10        4.01       70.21     60.28 o
  -2   2  10      116.23      103.81     42.52 o
  -1   2  10       45.05       56.78     32.33 o
   0   2  10       44.23       77.86     34.83 o
   1   2  10      581.74      643.57     43.84 o
   2   2  10       24.69       40.46     44.91 o
   3   2  10       28.80       51.38     41.44 o
   4   2  10       41.52       40.68     38.80 o
   5   2  10       11.74       11.77     32.65 o
   6   2  10       81.94       91.64     65.71 o
   7   2  10      230.56      198.99     93.50 o
   8   2  10        2.42       14.73     53.77 o
   9   2  10      197.33      154.81    140.42 o
  10   2  10      118.77      142.82    127.41 o
 -11   3  10      275.41      307.56    142.82 o
 -10   3  10        0.53       17.12     94.19 o
  -9   3  10       57.11       20.21     65.76 o
  -8   3  10        3.25       44.87     93.50 o
  -7   3  10       16.65       32.88     68.84 o
  -6   3  10      133.16      129.81     68.16 o
  -5   3  10      247.49      182.61     46.48 o
  -4   3  10        0.41        7.13     40.72 o
  -3   3  10        4.40        2.71     19.41 o
  -2   3  10      247.58      269.05     42.20 o
  -1   3  10      692.96      790.66     46.98 o
   0   3  10     1595.18     1702.02    326.06 o
   1   3  10       33.76       48.87     38.60 o
   2   3  10       41.60       22.29     46.57 o
   3   3  10       79.60       84.16     36.46 o
   4   3  10        5.05       25.50     44.80 o
   5   3  10      482.73      477.32     55.94 o
   6   3  10      270.07      299.10     62.83 o
   7   3  10       60.76      109.94    106.17 o
   8   3  10       19.45       65.76     96.93 o
   9   3  10      216.71      189.40    146.93 o
 -11   4  10        4.84      -43.50    187.00 o
 -10   4  10       54.74       96.93    161.32 o
  -9   4  10        6.77        2.05     40.07 o
  -8   4  10       35.94       50.69     93.50 o
  -7   4  10        2.74       -5.48    157.89 o
  -6   4  10       39.89       44.18     55.14 o
  -5   4  10      417.01      427.42     53.85 o
  -4   4  10      934.76      934.10     41.67 o
  -3   4  10      115.69       91.38     40.63 o
  -2   4  10      181.48      128.14     45.16 o
  -1   4  10      832.89      837.00     49.21 o
   0   4  10      128.59      108.09     39.15 o
   1   4  10      507.32      503.78     44.79 o
   2   4  10      198.87      226.06     46.65 o
   3   4  10       65.10       17.16     32.88 o
   4   4  10      967.04      962.89     60.58 o
   5   4  10      652.57      673.06     64.66 o
   6   4  10      239.03      254.30     72.65 o
   7   4  10       53.12       80.27     87.49 o
   8   4  10       66.13       79.80    138.71 o
   9   4  10        1.76       41.10    159.26 o
 -11   5  10       37.04       43.15    171.25 o
 -10   5  10        2.11      -19.86   2980.73 o
  -9   5  10        4.02        6.51    120.90 o
  -8   5  10        1.56       31.85     77.75 o
  -7   5  10       10.58       -3.77     51.72 o
  -6   5  10      249.68      266.46     60.61 o
  -5   5  10     1438.43     1549.35     77.23 o
  -4   5  10       51.23       10.22     45.96 o
  -3   5  10      313.85      312.08     47.56 o
  -2   5  10       12.39       -5.24     52.32 o
  -1   5  10        6.22       17.02     24.49 o
   0   5  10     2275.04     2448.30    137.17 o
   1   5  10      737.58      783.40     49.04 o
   2   5  10      830.84      848.36     78.09 o
   3   5  10      354.68      387.11     59.74 o
   4   5  10      503.51      475.27     63.56 o
   5   5  10        0.66       -7.02     79.20 o
   6   5  10       11.70        9.15     83.67 o
   7   5  10        1.16       -0.74     24.39 o
   8   5  10       35.61       19.18    133.57 o
 -10   6  10       73.64       66.10    122.96 o
  -9   6  10       46.07       66.44    124.67 o
  -8   6  10       13.84       72.95    118.16 o
  -7   6  10      106.76      115.08     98.98 o
  -6   6  10       91.25      109.29     69.05 o
  -5   6  10       75.30       48.67     63.89 o
  -4   6  10       18.57        0.15     12.26 o
  -3   6  10       14.12       10.62    355.17 o
  -2   6  10      257.61      274.86     52.56 o
  -1   6  10        3.06       23.98     43.51 o
   0   6  10      301.36      321.25     50.00 o
   1   6  10      119.77      156.18     71.24 o
   2   6  10       25.19       56.92     57.45 o
   3   6  10      134.94      131.52     65.06 o
   4   6  10        7.23       22.16     37.92 o
   5   6  10       41.94       49.59    100.96 o
   6   6  10        0.41       19.46     85.88 o
   7   6  10       52.26       42.35     97.60 o
 -10   7  10      131.65      198.30    158.23 o
  -9   7  10        1.63      -25.00    138.03 o
  -8   7  10       50.00       65.42    130.49 o
  -7   7  10      127.53      120.56    114.74 o
  -6   7  10        4.84       36.08     57.27 o
  -5   7  10      127.26      189.48     70.79 o
  -4   7  10      122.87       87.49     65.68 o
  -3   7  10      363.12      336.33     83.91 o
  -2   7  10      800.51      670.26     90.08 o
  -1   7  10      147.17      150.70     82.54 o
   0   7  10      562.72      475.73     77.40 o
   1   7  10       95.72       44.18     74.32 o
   2   7  10       98.35      122.66     67.68 o
   3   7  10        0.08       13.14     43.00 o
   4   7  10       89.03      105.97     80.16 o
   5   7  10       29.30       38.98     72.42 o
   6   7  10        5.98        4.70    127.07 o
   7   7  10       33.43       88.38    110.31 o
  -9   8  10        1.85       28.77     98.30 o
  -8   8  10      146.45      163.03    133.92 o
  -7   8  10        8.79       59.59    133.92 o
  -6   8  10      593.99      526.29    108.57 o
  -5   8  10       89.81      115.07     82.44 o
  -4   8  10      444.74      397.98     78.28 o
  -3   8  10      459.66      403.80     90.08 o
   2   8  10       17.12       48.26     72.71 o
   3   8  10      137.63      185.61     84.11 o
   4   8  10      190.88      245.31     93.88 o
   5   8  10        7.32      -11.79     40.15 o
  -8   9  10        1.09      -34.25    162.00 o
  -7   9  10      282.16      379.14    151.73 o
  -6   9  10      138.78      202.40     96.74 o
  -5   9  10       93.55      199.82     95.40 o
  -4   9  10      128.84      122.69     90.90 o
  -3   9  10      305.34      362.36    138.03 o
   2   9  10       84.34      109.94    141.79 o
   3   9  10      104.92       81.51    147.96 o
   4   9  10       10.27       50.00    129.46 o
  -6  10  10       91.12      114.95    125.66 o
  -5  10  10       22.10       56.61     83.58 o
  -4  10  10      109.94      129.81    133.57 o
  -3  10  10       19.80       40.07    102.41 o
   1  10  10        2.42      -38.70    139.40 o
   2  10  10       45.32       59.25    217.14 o
  -3  11  10      138.93      112.00    173.99 o
  -2  11  10       42.18       71.92    148.99 o
   0 -13  11        2.58       26.37    334.62 o
   1 -13  11        1.65       17.47     98.64 o
   2 -13  11       73.96      104.80    150.36 o
   3 -13  11       17.53       17.47   1042.21 o
   4 -13  11       55.66       87.68    141.45 o
  -4 -12  11       31.80       -5.14   1754.26 o
  -3 -12  11       42.40       51.03    140.42 o
   0 -12  11       65.27       92.47    127.75 o
   1 -12  11       15.81       64.05    120.22 o
   2 -12  11        1.02       28.43    123.98 o
   3 -12  11      129.82      179.81    116.45 o
   4 -12  11       80.49      114.05    141.11 o
   5 -12  11       26.24       79.46    157.89 o
   6 -12  11        5.54      -40.07    160.97 o
  -5 -11  11      149.48      132.89    164.74 o
  -4 -11  11       34.96       -1.03      5.82 o
  -3 -11  11        4.05       -6.51     40.07 o
  -2 -11  11       80.70      106.86    122.27 o
  -1 -11  11        4.58       59.25    112.68 o
   0 -11  11       60.49       18.15    130.49 o
   1 -11  11       99.54      103.09    124.67 o
   2 -11  11       36.47       99.23     80.78 o
   3 -11  11      220.57      290.44    120.90 o
   4 -11  11      318.79      363.04    121.93 o
   5 -11  11        1.05       35.28     84.60 o
   6 -11  11        6.67        2.40     48.98 o
   7 -11  11      164.53      122.96    147.62 o
  -6 -10  11       59.92       73.29    146.59 o
  -5 -10  11        1.05       16.78     92.82 o
  -4 -10  11      107.02      127.30     76.15 o
  -3 -10  11        2.79       34.93     84.60 o
  -2 -10  11       45.27       14.04    314.41 o
  -1 -10  11      410.72      372.29     98.64 o
   0 -10  11      582.06      576.42    100.35 o
   1 -10  11        1.18       39.04    123.98 o
   2 -10  11        4.36       27.44     53.32 o
   3 -10  11      193.18      281.15     71.21 o
   4 -10  11       50.55       85.94     78.99 o
   5 -10  11       97.83       92.13    105.49 o
   6 -10  11       29.73       35.96     97.95 o
   7 -10  11       44.27       57.88    162.34 o
   8 -10  11       59.98       55.14    156.18 o
  -7  -9  11       32.77       36.65    163.37 o
  -6  -9  11       57.09       74.66    125.70 o
  -5  -9  11      550.27      514.22     85.60 o
  -4  -9  11       22.60       -9.35     71.23 o
  -3  -9  11       27.31        8.22    179.81 o
  -2  -9  11        3.42       11.99     44.87 o
  -1  -9  11       56.22       90.73     61.23 o
   0  -9  11       16.59       97.61     84.25 o
   1  -9  11       18.45       10.62     77.06 o
   2  -9  11       34.51       30.83     61.30 o
   3  -9  11       36.28       11.92     29.96 o
   4  -9  11      661.92      730.33     66.36 o
   5  -9  11      546.31      543.95     68.98 o
   6  -9  11        5.25       25.48     75.19 o
   7  -9  11      375.03      505.18    123.30 o
   8  -9  11      352.32      462.03    130.83 o
   9  -9  11       28.21       21.92     90.76 o
  -8  -8  11       61.22       72.61    117.13 o
  -7  -8  11      116.05       89.73    121.59 o
  -6  -8  11       50.38       69.32     85.97 o
  -5  -8  11      274.85      305.59     72.64 o
  -4  -8  11      176.72      132.40     65.23 o
  -3  -8  11      714.32      736.36     85.62 o
  -2  -8  11      577.55      549.70     83.57 o
  -1  -8  11      174.90      178.61     52.19 o
   0  -8  11       22.44       16.10     63.70 o
   1  -8  11       85.49       82.54     71.92 o
   2  -8  11       14.71       10.00     40.76 o
   3  -8  11       71.09       96.72     55.20 o
   4  -8  11      900.02     1040.36     65.04 o
   5  -8  11       63.05       81.95     69.31 o
   6  -8  11      635.09      640.64     69.14 o
   7  -8  11      325.79      379.32     75.33 o
   8  -8  11      140.42      206.22     78.13 o
   9  -8  11        0.55      -32.88    170.22 o
  10  -8  11       21.41       34.59    150.36 o
  -9  -7  11       69.94       27.40    136.66 o
  -8  -7  11       52.25       56.15     85.46 o
  -7  -7  11      199.30      238.38     85.73 o
  -6  -7  11      512.53      516.40    114.22 o
  -5  -7  11      206.21      186.61     67.81 o
  -4  -7  11       99.13      113.37     59.28 o
  -3  -7  11     1120.12     1043.24     81.86 o
  -2  -7  11      563.75      509.64     46.54 o
  -1  -7  11       40.53       35.12     54.89 o
   0  -7  11       62.86       44.25     47.38 o
   1  -7  11       94.48      119.87     72.61 o
   2  -7  11      562.14      627.44     52.25 o
   3  -7  11      994.76     1059.65     61.22 o
   4  -7  11       62.17       32.37     58.52 o
   5  -7  11       25.93       68.12     56.75 o
   6  -7  11       77.26       85.13     68.50 o
   7  -7  11      220.18      240.06     68.29 o
   8  -7  11       61.15       71.98     71.66 o
   9  -7  11        5.73       34.96     75.42 o
  10  -7  11        0.70       24.64     86.75 o
  -9  -6  11       29.54       50.29    114.55 o
  -8  -6  11      693.56      553.24     87.79 o
  -7  -6  11      596.52      651.72     78.46 o
  -6  -6  11      267.45      273.25     71.92 o
  -5  -6  11      875.91      850.73     73.64 o
  -4  -6  11       88.50       75.46     57.43 o
  -3  -6  11       60.91       64.39     67.13 o
  -2  -6  11       53.68       46.53     46.18 o
  -1  -6  11      370.07      347.27     49.15 o
   0  -6  11      180.11      162.00     36.78 o
   1  -6  11       48.43       41.44     53.43 o
   2  -6  11     2158.91     2231.37     77.55 o
   3  -6  11      587.08      584.19     50.01 o
   4  -6  11      181.07      148.48     56.00 o
   5  -6  11      162.72      287.61     59.00 o
   6  -6  11      135.64       80.46     56.53 o
   7  -6  11       27.25       76.75     75.87 o
   8  -6  11       28.87       25.74     38.73 o
   9  -6  11        3.66       36.83     79.41 o
  10  -6  11        0.50       34.69     73.86 o
 -10  -5  11       80.03       94.27     99.28 o
  -9  -5  11      107.64      187.56     90.05 o
  -8  -5  11      516.43      582.64     80.38 o
  -7  -5  11       51.72       80.75     80.02 o
  -6  -5  11      267.67      181.81     66.51 o
  -5  -5  11       78.66       89.87     56.18 o
  -4  -5  11        3.93        2.31     18.31 o
  -3  -5  11       27.06       41.10     73.98 o
  -2  -5  11     3282.70     3078.20    129.98 o
  -1  -5  11     1136.48     1132.28     72.95 o
   0  -5  11      142.53      119.64     32.42 o
   1  -5  11      655.88      636.34     65.25 o
   2  -5  11      343.78      351.12     46.86 o
   3  -5  11      643.30      537.56     46.01 o
   4  -5  11       80.69       71.83     50.01 o
   5  -5  11        4.28        7.61     33.86 o
   6  -5  11       81.66       87.44     60.38 o
   7  -5  11       76.05       93.05     59.24 o
   8  -5  11       40.24        5.63     28.60 o
   9  -5  11       13.03        0.78    113.45 o
  10  -5  11        0.27       17.11     79.66 o
 -10  -4  11      124.67      136.45    102.78 o
  -9  -4  11       99.95       85.84     79.14 o
  -8  -4  11      114.47      115.60     72.82 o
  -7  -4  11       34.76        6.66     26.05 o
  -6  -4  11       35.67       47.31     66.32 o
  -5  -4  11       10.57        1.13      8.55 o
  -4  -4  11       41.94       47.58     42.17 o
  -3  -4  11     1946.62     1890.15     79.63 o
  -2  -4  11      436.77      423.25     33.44 o
  -1  -4  11       11.55       15.28     23.94 o
   0  -4  11      461.58      471.63     34.42 o
   1  -4  11      473.96      413.07     40.04 o
   2  -4  11      165.38      149.21     40.79 o
   3  -4  11      353.16      436.98     48.50 o
   4  -4  11      309.42      329.88     49.53 o
   5  -4  11       79.84       60.45     50.13 o
   6  -4  11      403.25      386.82     58.51 o
   7  -4  11      191.94      189.93     64.68 o
   8  -4  11       51.06       67.96     68.91 o
   9  -4  11       38.77       32.84     56.97 o
  10  -4  11       21.68       47.24     86.96 o
 -11  -3  11       61.85       69.61     94.42 o
 -10  -3  11      111.99       77.32     98.66 o
  -9  -3  11        0.47      -39.28     86.75 o
  -8  -3  11      134.92      200.15     75.12 o
  -7  -3  11      249.88      221.84     66.59 o
  -6  -3  11      104.41       83.36     57.26 o
  -5  -3  11      488.99      456.12     52.50 o
  -4  -3  11      126.17      140.15     46.28 o
  -3  -3  11      113.28       85.77     44.41 o
  -2  -3  11      265.95      296.94     50.35 o
  -1  -3  11      119.79      129.98     31.68 o
   0  -3  11       33.38       35.40     36.47 o
   1  -3  11      634.85      649.68     42.99 o
   2  -3  11        4.89       35.88     38.71 o
   3  -3  11      506.49      413.44     43.87 o
   4  -3  11      157.72      121.57     48.91 o
   5  -3  11        0.42        4.81     72.13 o
   6  -3  11      253.10      243.69     56.97 o
   7  -3  11      267.91      244.23     61.48 o
   8  -3  11      171.80      232.50     74.41 o
   9  -3  11       32.68       41.41     62.95 o
  10  -3  11       25.27       58.79     94.50 o
 -11  -2  11        8.28       52.21     85.64 o
 -10  -2  11        2.46       26.27    100.51 o
  -9  -2  11      109.61       98.82     73.15 o
  -8  -2  11      692.29      634.41     71.78 o
  -7  -2  11       82.80       85.42     81.12 o
  -6  -2  11        8.93        2.32     44.19 o
  -5  -2  11      744.69      697.98     52.34 o
  -4  -2  11        1.05       18.63     36.38 o
  -3  -2  11       90.37       63.52     43.08 o
  -2  -2  11       24.44       12.28     14.38 o
   0  -2  11       89.46       69.18     47.95 o
   1  -2  11     1555.57     1588.83     60.24 o
   2  -2  11      320.53      303.46     40.89 o
   3  -2  11        0.76       29.35     37.20 o
   4  -2  11      479.80      446.29     51.89 o
   5  -2  11      365.46      333.80     54.95 o
   6  -2  11     1857.00     2091.50     87.89 o
   7  -2  11      223.15      249.56     62.37 o
   8  -2  11      176.09      171.02     67.43 o
   9  -2  11        5.59       -9.25     50.69 o
  10  -2  11        1.31       17.81    107.20 o
 -11  -1  11       23.05       -6.88     38.88 o
 -10  -1  11       21.45       42.90     90.89 o
  -9  -1  11      151.99      154.12     79.68 o
  -8  -1  11       88.97       94.74     68.81 o
  -7  -1  11      374.52      405.33     61.07 o
  -6  -1  11       94.60       88.85     49.77 o
  -5  -1  11        1.09       -1.77     23.10 o
  -4  -1  11      859.44      838.17     51.86 o
  -3  -1  11      278.33      245.91     71.24 o
  -2  -1  11       23.74       -7.53     38.02 o
  -1  -1  11      147.36       78.79     43.97 o
   0  -1  11        8.21       12.67     51.03 o
   1  -1  11      337.51      275.71     60.96 o
   2  -1  11      915.02      813.71     44.01 o
   3  -1  11       52.67       37.67     62.33 o
   4  -1  11       18.67       61.99     64.05 o
   5  -1  11      370.54      385.31     71.24 o
   6  -1  11      528.25      623.00     78.43 o
   7  -1  11       94.75      108.57     90.76 o
   8  -1  11       16.47        8.56     49.32 o
   9  -1  11       52.50       37.67    103.09 o
  10  -1  11      105.53      133.92    143.16 o
 -11   0  11        3.43       23.91     80.60 o
 -10   0  11       29.47       41.55     88.69 o
  -9   0  11       88.97       73.29     71.10 o
  -8   0  11       72.55       95.07     59.95 o
  -7   0  11      571.38      598.74     62.80 o
  -6   0  11      209.21      194.41     54.40 o
  -5   0  11      630.43      582.93     75.69 o
  -4   0  11     1022.48     1082.63     87.68 o
  -3   0  11        0.93       26.03     79.12 o
  -2   0  11      318.07      301.74     62.33 o
  -1   0  11       60.65       53.74     35.46 o
   0   0  11     1197.38     1120.99     82.54 o
   1   0  11     2285.71     2278.28    109.60 o
   2   0  11     3053.38     2872.06     96.75 o
   3   0  11     1800.35     1622.39    211.49 o
   4   0  11      591.38      499.70     71.24 o
   5   0  11       46.56       70.21     71.92 o
   6   0  11       42.25        4.45     38.02 o
   7   0  11      312.37      322.63     98.30 o
   8   0  11        6.38      -18.49    140.77 o
   9   0  11      130.10       85.62    112.34 o
  10   0  11      310.04      258.58    141.79 o
 -11   1  11        0.02       29.11    141.79 o
 -10   1  11       24.81       35.96     97.61 o
  -9   1  11      483.76      445.24    117.48 o
  -8   1  11      190.46      218.51     98.98 o
  -7   1  11      199.38      192.48     91.10 o
  -6   1  11       44.93       35.28     74.66 o
  -5   1  11        1.92       22.60     68.16 o
  -4   1  11      406.51      385.47     37.71 o
  -3   1  11      767.64      785.00     78.43 o
  -2   1  11     1099.97     1123.37    109.26 o
  -1   1  11      811.58      834.20     51.21 o
   0   1  11     5545.70     5802.78    116.34 o
   1   1  11     1999.06     2145.26     74.23 o
   2   1  11      566.70      503.81     68.50 o
   3   1  11      109.19       55.99     38.13 o
   4   1  11      712.95      685.15     46.18 o
   5   1  11       50.14      101.04     74.66 o
   6   1  11      524.94      491.48     89.39 o
   7   1  11      554.39      518.19     90.08 o
   8   1  11       37.11      122.96     95.21 o
   9   1  11      200.87      241.46    133.23 o
  10   1  11       34.86       22.95    130.83 o
 -11   2  11       70.65       24.66    169.19 o
 -10   2  11      170.95      139.40    125.70 o
  -9   2  11      128.44      146.93     92.82 o
  -8   2  11       10.12       46.92     65.76 o
  -7   2  11      295.52      166.11     83.57 o
  -6   2  11      261.16      158.92     75.35 o
  -5   2  11      493.68      536.00     80.14 o
  -4   2  11     1720.57     1606.99    106.86 o
  -3   2  11      537.03      506.57     46.80 o
  -2   2  11      273.95      284.97     44.38 o
  -1   2  11      602.48      646.58     73.64 o
   0   2  11      663.67      732.79     48.79 o
   1   2  11       39.61        3.14     20.48 o
   2   2  11       73.85       87.97     48.88 o
   3   2  11        2.19       11.77     24.12 o
   4   2  11      589.71      514.87     49.78 o
   5   2  11      224.70      165.08     90.76 o
   6   2  11       82.21      126.72     78.09 o
   7   2  11       38.38       21.58     75.69 o
   8   2  11      176.14      147.27    114.74 o
   9   2  11       46.23       97.27    153.44 o
 -11   3  11      225.07      259.95    142.48 o
 -10   3  11       94.15      113.02    135.97 o
  -9   3  11       34.67       35.96    262.35 o
  -8   3  11       82.74      114.05     92.82 o
  -7   3  11       26.87       39.04     75.01 o
  -6   3  11       47.52       94.53     74.66 o
  -5   3  11      657.94      532.24     83.57 o
  -4   3  11      562.85      544.00     51.34 o
  -3   3  11      110.13      103.68     46.35 o
  -2   3  11       46.21       63.43     42.77 o
  -1   3  11      218.68      224.02     46.21 o
   0   3  11       42.80       53.48     42.35 o
   1   3  11      286.49      286.08     47.22 o
   2   3  11       60.30       90.87     46.80 o
   3   3  11      382.22      350.54     42.35 o
   4   3  11      375.38      359.56     56.44 o
   5   3  11      246.85      245.86     62.07 o
   6   3  11       20.99       23.97     56.85 o
   7   3  11       13.78       -5.14     19.52 o
   8   3  11       36.94       31.85     75.01 o
   9   3  11       22.45       52.74    142.14 o
 -11   4  11      229.91      218.17    166.45 o
 -10   4  11        2.42       -5.48     29.11 o
  -9   4  11      279.56      279.13    117.82 o
  -8   4  11      422.93      429.15    109.94 o
  -7   4  11      921.63      910.01    102.06 o
  -6   4  11      595.70      644.23     97.95 o
  -5   4  11     3355.07     3334.49     98.82 o
  -4   4  11      541.31      485.20     52.80 o
  -3   4  11        2.69       12.09     20.82 o
  -2   4  11      976.08      926.93     54.54 o
  -1   4  11       73.52       67.24     48.14 o
   0   4  11     1723.27     1796.85     79.80 o
   1   4  11      228.57      268.55     49.26 o
   2   4  11       88.93       61.19     50.01 o
   3   4  11     1551.85     1563.70    106.00 o
   4   4  11      151.57      139.21     62.96 o
   5   4  11        0.14       12.15     21.30 o
   6   4  11        0.52       -9.93     53.77 o
   7   4  11       36.77       81.86    102.75 o
   8   4  11        0.74       29.11    290.44 o
 -10   5  11      493.05      495.59    151.73 o
  -9   5  11      372.19      294.55    127.41 o
  -8   5  11      148.47      147.62    137.68 o
  -7   5  11      697.70      743.90    114.05 o
  -6   5  11      690.88      617.52    104.80 o
  -5   5  11      220.07      214.92     65.09 o
  -4   5  11       81.28      126.49     44.01 o
  -3   5  11      127.41       96.75     53.24 o
  -2   5  11       80.01       66.62     47.23 o
  -1   5  11      724.09      648.59     52.80 o
   0   5  11       67.37       91.32     46.35 o
   1   5  11      243.97      230.05     52.31 o
   2   5  11      447.61      407.23     84.94 o
   3   5  11      248.19      248.42     63.70 o
   4   5  11      111.98      135.70     65.09 o
   5   5  11       91.34      112.11     73.86 o
   6   5  11        1.75       50.69    118.85 o
   7   5  11        3.52       40.07    161.32 o
   8   5  11       44.83       42.81    103.43 o
 -10   6  11      274.92      231.87    139.40 o
  -9   6  11       26.79       59.25     97.27 o
  -8   6  11        4.48       10.96    106.86 o
  -7   6  11      165.75      119.87    115.76 o
  -6   6  11      115.78      107.89    100.01 o
  -5   6  11      168.50      159.08     67.80 o
  -4   6  11       20.98       52.72     71.59 o
  -3   6  11       95.92      112.68     83.23 o
  -2   6  11      597.90      566.62     58.13 o
  -1   6  11        1.56        0.34     59.62 o
   0   6  11        0.08       10.96    106.86 o
   1   6  11      185.56      259.27     84.60 o
   2   6  11       57.26       64.06     77.89 o
   3   6  11       88.95       93.27     73.54 o
   4   6  11      413.57      347.99     77.13 o
   5   6  11       13.93      -20.36     96.99 o
   6   6  11        2.24       38.84    106.78 o
   7   6  11        0.44       54.11    144.53 o
  -9   7  11       11.47       23.97    100.01 o
  -8   7  11       12.70       13.36    144.19 o
  -7   7  11        0.91       49.66    109.26 o
  -6   7  11      275.15      155.49    110.28 o
  -5   7  11       26.10        7.69     41.32 o
  -4   7  11       35.74       53.80     67.15 o
  -3   7  11       50.03       69.53    133.23 o
  -2   7  11       45.10       28.43     90.42 o
   0   7  11      166.53      186.66     82.54 o
   1   7  11       92.90      107.20     93.84 o
   2   7  11        8.77       52.25     75.46 o
   3   7  11       33.95       35.95     78.63 o
   4   7  11       26.41       14.46     54.21 o
   5   7  11       25.55       31.92     96.65 o
   6   7  11        6.39       -1.74     45.22 o
  -8   8  11       12.89       -5.48    633.96 o
  -7   8  11      106.77       96.93    155.84 o
  -6   8  11        0.90       31.59     82.49 o
  -5   8  11       35.32       51.58     79.09 o
  -4   8  11       52.55       65.66     73.71 o
  -3   8  11        9.57       58.57     84.25 o
   2   8  11      133.45       90.76    135.63 o
   3   8  11       24.05       43.10     57.38 o
   4   8  11       90.56      158.38     95.59 o
   5   8  11       33.31       31.05     60.26 o
  -7   9  11        0.11       42.13    138.03 o
  -6   9  11       47.07       83.39     85.37 o
  -5   9  11       75.40      130.95    101.90 o
  -4   9  11       35.77      103.04    103.24 o
  -3   9  11      117.39       96.58    140.42 o
   1   9  11       44.90      118.16    136.66 o
   2   9  11        4.34      -16.78    252.08 o
   3   9  11      168.04      247.62    160.97 o
  -5  10  11       72.40       79.80    178.78 o
  -4  10  11        7.14       22.95    123.30 o
  -3  10  11       41.40       78.43    125.70 o
   1  10  11       50.98       35.62    230.50 o
   1 -13  12       71.75      -42.81    227.42 o
   2 -13  12       39.72      150.36    154.47 o
   1 -12  12      403.64      268.17    131.86 o
   2 -12  12       45.05       32.88    136.31 o
   3 -12  12      273.83      442.16    143.16 o
   4 -12  12      362.63      492.85    150.36 o
   5 -12  12        3.53       53.09     98.64 o
  -5 -11  12       72.49       68.84    134.94 o
  -4 -11  12        3.44      -27.06    201.39 o
   0 -11  12      262.92      339.75    117.82 o
   1 -11  12       32.53       17.81   2213.54 o
   2 -11  12       88.07       96.81     76.13 o
   3 -11  12      338.20      518.54    123.98 o
   4 -11  12      169.49      179.81    120.56 o
   5 -11  12      150.02      193.51    144.53 o
   6 -11  12      123.63      205.15    140.42 o
   7 -11  12        2.19      -23.97    137.00 o
  -6 -10  12       26.56       73.29    178.78 o
  -5 -10  12      159.07      229.13    144.88 o
  -4 -10  12       47.35       35.79    158.03 o
  -3 -10  12       81.49      130.83    114.39 o
   0 -10  12       13.81      100.35    107.20 o
   1 -10  12      114.05      138.03    103.09 o
   2 -10  12      113.56      139.13     65.92 o
   3 -10  12       27.63       48.55     67.17 o
   4 -10  12      174.22      177.90     74.05 o
   5 -10  12        1.87       -5.50    202.68 o
   6 -10  12       12.51        0.34     29.45 o
   7 -10  12        1.36       21.58    100.69 o
   8 -10  12        4.31       20.55     60.96 o
  -7  -9  12       19.18       10.96    162.34 o
  -6  -9  12      151.19      218.79    103.04 o
  -5  -9  12      163.18      159.15     88.59 o
  -4  -9  12      338.01      337.50     92.82 o
  -3  -9  12      506.34      563.40    104.80 o
   0  -9  12        5.32      -11.30    208.92 o
   1  -9  12       84.16       83.23     92.82 o
   2  -9  12       12.23       35.59     71.80 o
   3  -9  12        9.64       15.02     47.82 o
   4  -9  12       32.09       14.83     45.08 o
   5  -9  12       33.88       78.76     83.26 o
   6  -9  12        6.16        9.36     37.51 o
   7  -9  12       17.22      -11.32     35.22 o
   8  -9  12        4.73       48.63    164.74 o
  -8  -8  12        5.02       17.12    131.52 o
  -7  -8  12      561.23      659.06    100.69 o
  -6  -8  12      101.01      125.81     81.96 o
  -5  -8  12       18.84       35.68     64.60 o
  -4  -8  12      124.94      144.80     72.62 o
  -3  -8  12      175.67      163.37     87.68 o
  -2  -8  12       14.53       33.22     64.73 o
  -1  -8  12      188.35      132.55     78.09 o
   0  -8  12      127.53      129.46     78.77 o
   1  -8  12        6.96       14.38    147.27 o
   2  -8  12        1.79        7.32     29.59 o
   3  -8  12      621.15      565.25     64.41 o
   4  -8  12      140.61      174.72     69.78 o
   5  -8  12        2.67       21.57     57.95 o
   6  -8  12       84.64       91.62     66.01 o
   7  -8  12        3.61      -30.85     90.62 o
   8  -8  12      127.41      146.81     90.92 o
   9  -8  12       37.23       73.98    132.89 o
  -9  -7  12        7.28       27.40    339.75 o
  -8  -7  12      225.09      283.84    100.78 o
  -7  -7  12      336.05      372.74     91.76 o
  -6  -7  12       99.05       71.82     75.53 o
  -5  -7  12        0.29       17.39     71.15 o
  -4  -7  12      112.57      107.64     64.18 o
  -3  -7  12      105.60      178.44     81.51 o
  -2  -7  12     1656.66     1577.19     88.02 o
  -1  -7  12     1148.61     1006.93     70.55 o
   0  -7  12       30.18       46.58     73.29 o
   1  -7  12      654.69      615.84     55.72 o
   2  -7  12       34.54       62.23     56.32 o
   3  -7  12       74.98      106.03     55.58 o
   4  -7  12        2.02       -2.51     11.64 o
   5  -7  12       46.05       63.09     67.83 o
   6  -7  12      114.25      122.27     69.52 o
   7  -7  12      278.37      340.52     76.28 o
   8  -7  12        3.14        7.30     74.29 o
   9  -7  12       15.31       42.97     96.92 o
  -9  -6  12       16.68       26.60    106.91 o
  -8  -6  12      265.60      291.77     92.61 o
  -7  -6  12       69.30      129.46     78.52 o
  -6  -6  12      575.82      564.70     76.03 o
  -5  -6  12      109.27       69.55     65.06 o
  -4  -6  12      266.10      273.73     60.82 o
  -3  -6  12       71.61       23.29    199.67 o
  -2  -6  12      166.89      145.22     68.84 o
  -1  -6  12      575.99      556.12     43.34 o
   0  -6  12        4.58       33.56     77.06 o
   1  -6  12      192.98      164.59     49.89 o
   2  -6  12     1392.13     1348.86     66.79 o
   3  -6  12      395.19      422.22     56.00 o
   4  -6  12      182.08      167.94     58.15 o
   5  -6  12       99.51       97.02     65.66 o
   6  -6  12      179.28      172.40     63.83 o
   7  -6  12       23.23       30.44     84.82 o
   8  -6  12       10.46       -2.52     23.49 o
   9  -6  12       48.92       51.53     98.74 o
  10  -6  12        8.65       70.40    104.52 o
 -10  -5  12        4.57       30.34     96.31 o
  -9  -5  12       59.29       82.36    108.21 o
  -8  -5  12       37.36       76.22     78.59 o
  -7  -5  12       15.34       43.87     54.60 o
  -6  -5  12       33.35       49.81     65.04 o
  -5  -5  12      169.23      138.84     60.51 o
  -4  -5  12       52.41       68.42     62.42 o
  -3  -5  12        2.34       -8.90     74.66 o
  -2  -5  12       13.44        7.53     42.47 o
  -1  -5  12     1372.63     1254.46     46.08 o
   0  -5  12      599.19      617.18     61.65 o
   1  -5  12      567.13      465.47     47.70 o
   2  -5  12     5097.74     5609.40    121.03 o
   3  -5  12        2.17       20.08     43.52 o
   4  -5  12      765.14      832.34     58.21 o
   5  -5  12      254.92      208.34     59.22 o
   6  -5  12      214.47      194.01     62.48 o
   7  -5  12      104.57       80.83     60.83 o
   8  -5  12      105.71      178.72     84.15 o
   9  -5  12      145.84      111.98     90.68 o
  10  -5  12       31.10       51.48    105.69 o
 -10  -4  12        1.85       37.37     94.99 o
  -9  -4  12        2.23        0.12     26.54 o
  -8  -4  12      434.37      489.88     83.94 o
  -7  -4  12      171.64      227.76     73.91 o
  -6  -4  12        1.47        6.95     57.71 o
  -5  -4  12      211.64      208.62     57.66 o
  -4  -4  12        1.63       12.73     26.61 o
  -3  -4  12      769.09      742.78     54.80 o
  -2  -4  12     2759.89     2790.65     95.21 o
  -1  -4  12     1021.07      987.76     39.79 o
   0  -4  12      949.43      979.88     64.05 o
   1  -4  12     4319.27     4431.85    101.94 o
   2  -4  12      381.26      419.64     76.55 o
   3  -4  12      299.64      270.57     49.54 o
   4  -4  12       26.70        6.12     43.83 o
   5  -4  12       12.39       36.97     56.39 o
   6  -4  12       61.09      116.88     69.96 o
   7  -4  12      157.12      178.45     65.49 o
   8  -4  12      412.99      446.46     78.07 o
   9  -4  12       48.15       81.50     82.00 o
  10  -4  12      140.68      177.19    100.66 o
 -10  -3  12       94.91      102.80     97.22 o
  -9  -3  12      257.77      224.74     91.25 o
  -8  -3  12      250.56      285.99     81.46 o
  -7  -3  12      121.19       64.49     86.58 o
  -6  -3  12       63.86       64.74     59.25 o
  -5  -3  12        9.78        2.23     14.21 o
  -4  -3  12      562.22      566.29     77.06 o
  -3  -3  12     3911.39     3971.05     96.36 o
  -2  -3  12      693.02      635.33     53.09 o
  -1  -3  12      508.03      546.62     50.00 o
   0  -3  12     2239.68     2237.24     69.60 o
   1  -3  12     1833.34     1888.46     69.27 o
   2  -3  12       22.62       39.08     54.87 o
   3  -3  12        4.02       24.69     48.64 o
   4  -3  12      300.43      351.34     54.85 o
   5  -3  12     1049.85     1137.36     67.20 o
   6  -3  12      738.89      862.54     65.89 o
   7  -3  12      404.85      470.20     68.46 o
   8  -3  12       92.25       94.31     79.15 o
   9  -3  12      184.07      168.46     90.16 o
  10  -3  12       22.56       48.63    138.37 o
 -11  -2  12       13.74       52.73     99.41 o
 -10  -2  12      121.94      140.94    101.83 o
  -9  -2  12        0.13       55.27     91.81 o
  -8  -2  12       18.86       12.95     70.36 o
  -7  -2  12     1005.10      981.82     70.12 o
  -6  -2  12      386.37      392.71     63.11 o
  -5  -2  12      342.64      382.88     58.22 o
  -4  -2  12     2201.19     2140.69     77.76 o
  -3  -2  12     1048.91     1033.79     54.46 o
  -2  -2  12       81.96       76.38     64.39 o
   0  -2  12      692.36      677.11     74.32 o
   1  -2  12      953.18     1040.16     86.99 o
   2  -2  12       88.96      141.77     45.16 o
   3  -2  12        2.26       27.71     40.09 o
   4  -2  12      146.46      147.94     55.10 o
   5  -2  12      245.16      251.11     63.36 o
   6  -2  12        4.75       25.09     45.08 o
   7  -2  12        6.44       16.78    327.08 o
   8  -2  12       63.99       43.84    112.34 o
   9  -2  12       60.44        5.14     80.49 o
  10  -2  12        9.39       92.13    125.35 o
 -11  -1  12       69.04        7.39     52.23 o
 -10  -1  12       15.03       -6.57     31.11 o
  -9  -1  12      163.69      147.26     86.31 o
  -8  -1  12      343.80      380.25     75.31 o
  -7  -1  12     1429.08     1522.32     80.68 o
  -6  -1  12      181.22      154.49     60.67 o
  -5  -1  12     2201.55     2347.11     85.58 o
  -4  -1  12     2168.10     2182.03    122.27 o
  -3  -1  12       51.36       60.96     73.29 o
  -2  -1  12        5.21        7.88     65.42 o
  -1  -1  12      309.97      310.72     45.48 o
   0  -1  12      335.10      389.42     65.76 o
   1  -1  12      615.12      603.48     69.87 o
   2  -1  12     1054.65     1141.88     91.79 o
   3  -1  12       10.85        1.71     44.52 o
   4  -1  12     1293.73     1201.81     96.58 o
   5  -1  12       11.64       57.20     60.62 o
   6  -1  12       18.12       31.85     73.29 o
   7  -1  12      137.38      192.82     99.32 o
   8  -1  12       50.55       22.95    209.95 o
   9  -1  12        0.54       -3.08    101.04 o
  10  -1  12       17.62        4.45     32.19 o
 -11   0  12       49.87       57.78    113.85 o
 -10   0  12      305.84      249.07     99.15 o
  -9   0  12     1425.78     1445.12     87.88 o
  -8   0  12      307.98      341.90     76.20 o
  -7   0  12      380.85      323.66    105.15 o
  -6   0  12      149.22      178.78     90.42 o
  -5   0  12     1103.91     1123.04     96.93 o
  -4   0  12        4.58       -0.34     62.33 o
  -3   0  12      773.96      708.28     81.51 o
  -2   0  12       17.31       27.16     35.20 o
  -1   0  12     1138.85     1083.71     61.15 o
   0   0  12     2758.61     2656.69     86.56 o
   1   0  12     1081.98     1023.72     85.97 o
   2   0  12      482.58      508.19     38.95 o
   3   0  12      285.36      229.47     67.13 o
   4   0  12      498.34      454.83     73.64 o
   5   0  12      101.45       60.28     84.60 o
   6   0  12       93.93      156.86    105.49 o
   7   0  12       16.80       23.63     94.53 o
   8   0  12        3.97        9.59    889.12 o
   9   0  12      180.64      210.29    132.55 o
  10   0  12       15.59       39.04    220.91 o
 -11   1  12      274.65      280.16    165.42 o
 -10   1  12      584.35      569.23    144.53 o
  -9   1  12      323.46      376.40    115.76 o
  -8   1  12        2.61       25.00     51.03 o
  -7   1  12       70.22      102.75    100.69 o
  -6   1  12        1.35       51.03     65.42 o
  -5   1  12       81.26      114.74     86.31 o
  -4   1  12     1795.14     1921.40    117.48 o
  -3   1  12     1616.29     1647.74    107.54 o
  -2   1  12      223.08      236.53     49.65 o
  -1   1  12     1995.14     2039.09     79.97 o
   0   1  12        7.03        2.30     38.67 o
   1   1  12      247.54      289.47     48.66 o
   2   1  12       87.37      104.80     70.55 o
   3   1  12      109.03       86.99     67.13 o
   4   1  12      328.17      291.46     71.24 o
   5   1  12      472.35      429.83     82.20 o
   6   1  12      143.46      123.30     98.64 o
   7   1  12       30.75       60.62    101.38 o
   8   1  12       44.31       26.37     86.99 o
   9   1  12       90.95      140.42    130.83 o
 -11   2  12       67.91       66.79    149.67 o
 -10   2  12       56.95      -21.92   1386.08 o
  -9   2  12       15.75       17.47    238.38 o
  -8   2  12      210.19      159.26    119.87 o
  -7   2  12      318.96      180.49    112.34 o
  -6   2  12      164.76      191.45     89.05 o
  -5   2  12       98.91       88.02     82.20 o
  -4   2  12      107.88      126.04     79.12 o
  -3   2  12      285.63      262.63     53.15 o
  -2   2  12      124.48      124.19     53.77 o
  -1   2  12      123.24       75.14     43.89 o
   0   2  12      714.05      793.20     53.15 o
   1   2  12     1026.37     1156.16     82.88 o
   2   2  12       10.61       19.94     27.47 o
   3   2  12      261.43      251.87     41.27 o
   4   2  12      227.62      233.24     82.54 o
   5   2  12      131.60      113.71     89.39 o
   6   2  12      139.82      147.62     97.27 o
   7   2  12      151.10      109.60    107.20 o
   8   2  12       71.77       85.62    120.56 o
   9   2  12      305.46      215.43    141.79 o
 -10   3  12        0.86       40.41    125.01 o
  -9   3  12       37.80       51.03    119.53 o
  -8   3  12        1.71      -20.55     84.94 o
  -7   3  12      159.06      184.60     98.30 o
  -6   3  12      238.93      238.38     96.93 o
  -5   3  12      225.75      175.36    101.04 o
  -4   3  12       29.84       52.36     48.67 o
  -3   3  12      219.61      242.37     53.42 o
  -2   3  12        1.46        6.45     21.00 o
  -1   3  12      668.38      729.18     52.79 o
   0   3  12      394.08      400.85     52.61 o
   1   3  12        4.40        9.21     38.26 o
   2   3  12      142.63      134.54     52.17 o
   3   3  12       78.11       58.54     44.57 o
   4   3  12       94.37       68.16     85.62 o
   5   3  12      752.06      591.83     99.32 o
   6   3  12      300.64      291.81    102.06 o
   7   3  12      158.81      162.00    118.50 o
   8   3  12      198.22      245.23    145.56 o
 -10   4  12      131.89       96.24    137.00 o
  -9   4  12        8.68       53.77    119.19 o
  -8   4  12      137.42       73.29    123.98 o
  -7   4  12        0.08       33.91    119.19 o
  -6   4  12      127.01      100.96     64.29 o
  -5   4  12        1.26        8.07     44.26 o
  -4   4  12      240.88      273.32     57.46 o
  -3   4  12       24.11       11.69     30.00 o
  -2   4  12       32.22       59.30     47.20 o
  -1   4  12      485.39      488.44     55.09 o
   0   4  12       74.23       67.14     46.97 o
   1   4  12      333.79      325.16     59.59 o
   2   4  12      126.46      135.29     72.27 o
   3   4  12       11.29       40.62    112.26 o
   4   4  12      362.31      363.42     83.05 o
   5   4  12      424.26      465.45    102.41 o
   6   4  12       68.70      102.75    143.16 o
   7   4  12       66.78       73.98    143.51 o
   8   4  12       21.40       93.84    197.28 o
 -10   5  12        4.99       41.10    109.26 o
  -9   5  12       50.30        5.82    158.92 o
  -8   5  12       25.46       10.96     49.66 o
  -7   5  12       35.88       44.52    126.72 o
  -6   5  12     1186.78     1107.29    114.74 o
  -5   5  12     1666.52     1703.23    122.27 o
  -4   5  12      455.61      490.45     95.56 o
  -3   5  12       53.12       63.62     69.62 o
  -2   5  12      324.42      286.55     58.46 o
  -1   5  12      353.91      384.76     58.91 o
   0   5  12      412.90      553.21     58.91 o
   1   5  12        2.00       17.12     70.21 o
   2   5  12      498.91      519.43     63.95 o
   3   5  12      199.01      216.77     70.56 o
   4   5  12      555.01      501.94     77.74 o
   5   5  12        5.54       20.21     55.83 o
   6   5  12       51.53      102.06    127.07 o
   7   5  12       86.89      146.25    146.25 o
  -9   6  12      202.90      171.59    187.34 o
  -8   6  12       62.51       40.76    118.85 o
  -7   6  12      206.61      178.44    121.59 o
  -6   6  12      691.17      653.48    116.79 o
  -5   6  12       28.00       53.09     92.13 o
  -4   6  12       79.16       74.63     66.94 o
  -3   6  12       96.14       91.79     98.64 o
  -2   6  12      222.86      228.44     87.34 o
  -1   6  12      919.38      963.56     61.59 o
   0   6  12      273.55      242.14     88.36 o
   1   6  12      384.81      378.46     93.16 o
   2   6  12      712.25      700.23     85.79 o
   3   6  12      145.09      144.36     77.50 o
   4   6  12      109.56       38.33     88.05 o
   5   6  12        5.07       17.81     80.49 o
   6   6  12       19.00       76.03    129.81 o
  -8   7  12        1.70       57.54    128.09 o
  -7   7  12       81.80      108.23    144.53 o
  -6   7  12       26.24        5.14    189.06 o
  -5   7  12      553.95      640.58     86.94 o
  -4   7  12       71.33       46.90     73.48 o
  -3   7  12      323.31      297.63    106.86 o
  -2   7  12      592.91      661.36    106.52 o
   1   7  12      247.53      204.47    100.35 o
   2   7  12      172.98      200.73     81.38 o
   3   7  12        5.50       38.73     63.27 o
   4   7  12       18.68       27.36     60.81 o
   5   7  12       47.98       49.45     77.97 o
  -7   8  12       11.36       56.51    116.11 o
  -6   8  12      520.37      400.03    139.74 o
  -5   8  12      244.62      258.77     92.10 o
  -4   8  12       93.61      105.63     99.06 o
  -3   8  12      559.13      601.76    118.85 o
   2   8  12        3.01       28.08     83.57 o
   3   8  12      119.77      137.68    161.32 o
   4   8  12      113.28      158.32    111.50 o
  -6   9  12      233.19      234.95    155.15 o
  -5   9  12       68.14       78.69     97.53 o
  -4   9  12      131.88      166.45    154.12 o
  -3   9  12      240.39      190.08    141.11 o
   1   9  12        7.07       90.42    128.44 o
   2   9  12      106.24       78.09    151.38 o
   1 -12  13       80.91      179.47    147.62 o
   2 -12  13        0.88       21.58    113.71 o
   3 -12  13        0.37      -35.28     96.58 o
   4 -12  13      110.42       92.82    142.48 o
   1 -11  13      107.66      115.99     88.03 o
   2 -11  13      217.12      248.60     85.58 o
   3 -11  13      301.12      337.71     89.38 o
   4 -11  13      516.39      661.01    147.27 o
   5 -11  13       11.51       10.27     95.21 o
   6 -11  13      100.57      154.81    142.82 o
  -5 -10  13       52.37       72.64    100.51 o
  -4 -10  13       21.76       92.13    151.73 o
   1 -10  13       16.37      -14.38     78.43 o
   2 -10  13       70.51      106.47     83.93 o
   3 -10  13      408.34      404.73     85.23 o
   4 -10  13       17.26       17.68     47.05 o
   5 -10  13       15.29        5.22     70.65 o
   6 -10  13        4.76      -26.71    112.00 o
   7 -10  13        3.09       -2.40     29.80 o
  -6  -9  13       41.17       74.81     90.24 o
  -5  -9  13      264.61      292.63     94.45 o
  -4  -9  13      102.10      145.14     77.93 o
   0  -9  13       12.12       11.64     72.61 o
   1  -9  13       83.53       62.19     70.88 o
   2  -9  13       84.94       92.65     71.08 o
   3  -9  13       72.28       36.88     73.96 o
   4  -9  13      211.76      175.75     77.13 o
   5  -9  13       45.76       65.78     98.04 o
   6  -9  13      247.78      300.72     84.38 o
   7  -9  13       70.85       73.34     86.42 o
   8  -9  13      143.95      265.09    152.41 o
  -7  -8  13        5.83       31.26     91.48 o
  -6  -8  13       18.51        1.86     26.54 o
  -5  -8  13      709.09      692.96     86.92 o
  -4  -8  13      176.80      171.55     76.19 o
   0  -8  13       70.91       46.58     73.98 o
   1  -8  13      114.29      106.81     65.01 o
   2  -8  13        4.07       14.64     65.23 o
   3  -8  13      664.94      693.67     68.78 o
   4  -8  13       50.19       54.95     75.89 o
   5  -8  13      451.51      436.02     76.58 o
   6  -8  13        1.20       23.61     75.03 o
   7  -8  13      177.68      213.08     85.18 o
   8  -8  13      128.34      225.98     97.02 o
  -8  -7  13        6.29       28.69     90.25 o
  -7  -7  13      327.70      391.85     97.23 o
  -6  -7  13      152.25      130.58     90.38 o
  -5  -7  13      712.71      730.16     80.20 o
  -4  -7  13       69.45       61.43     71.99 o
  -3  -7  13     1183.78     1189.48     86.99 o
   0  -7  13      211.65      194.88     78.09 o
   1  -7  13      151.45      140.78     56.84 o
   2  -7  13     1021.27     1021.98     64.31 o
   3  -7  13      411.40      385.60     66.96 o
   4  -7  13      165.51      216.86     65.51 o
   5  -7  13      111.33      155.22     71.87 o
   6  -7  13      156.08      180.52     79.14 o
   7  -7  13       53.22       21.60     65.13 o
   8  -7  13        1.37       57.16     95.24 o
   9  -7  13       38.45       77.33     97.57 o
  -9  -6  13       24.76       -4.32     24.82 o
  -8  -6  13      265.06      247.00     99.03 o
  -7  -6  13      285.86      311.40     93.76 o
  -6  -6  13        5.61        5.42     49.22 o
  -5  -6  13       61.03       75.56     74.61 o
  -4  -6  13      134.45      176.79     68.29 o
  -3  -6  13      267.37      209.61     82.20 o
   0  -6  13      714.99      745.95     72.27 o
   1  -6  13      262.80      298.65     53.09 o
   2  -6  13     1158.55     1284.10     69.08 o
   3  -6  13      184.58      158.48     60.02 o
   4  -6  13        4.96       49.62     61.95 o
   5  -6  13        0.82       -8.77     57.57 o
   6  -6  13       31.73       32.47     74.35 o
   7  -6  13       14.12      -16.03     62.97 o
   8  -6  13        7.96        6.95     84.62 o
   9  -6  13        6.79       27.84    122.65 o
  -9  -5  13      227.42      276.63    111.39 o
  -8  -5  13      638.56      750.36     92.93 o
  -7  -5  13      333.48      357.66     85.00 o
  -6  -5  13       30.62       19.76     73.69 o
  -5  -5  13        1.48       37.04     50.37 o
  -4  -5  13       96.16       66.32     59.64 o
  -3  -5  13      145.36      157.40     57.37 o
  -2  -5  13      165.19      177.75     64.73 o
   0  -5  13      214.22      187.69     66.10 o
   1  -5  13        1.38       11.84     24.59 o
   2  -5  13       95.37       87.72     56.79 o
   3  -5  13        0.42       41.14     64.19 o
   4  -5  13      651.64      605.66    117.48 o
   5  -5  13       14.84       32.38     56.63 o
   6  -5  13      143.05      138.05     67.88 o
   7  -5  13        4.51       45.43     99.92 o
   8  -5  13       10.32       69.39    109.53 o
   9  -5  13      107.20       88.07    104.69 o
 -10  -4  13      119.17      179.67    111.12 o
  -9  -4  13      439.63      461.87     98.44 o
  -8  -4  13       52.67       57.88     85.39 o
  -7  -4  13       38.88       62.75     64.47 o
  -6  -4  13       70.79       73.98     66.33 o
  -5  -4  13      112.77      105.83     67.67 o
  -4  -4  13       30.69       -8.05     29.38 o
  -3  -4  13      727.71      669.43     54.89 o
  -2  -4  13      405.43      408.25     63.36 o
  -1  -4  13      278.48      185.29     59.25 o
   0  -4  13      191.10      150.60     50.42 o
   1  -4  13      168.65      173.13     51.39 o
   2  -4  13      117.37      109.46     49.79 o
   3  -4  13       79.81      125.66     52.62 o
   4  -4  13       20.03       46.92     57.58 o
   5  -4  13      281.94      300.51     67.64 o
   6  -4  13      113.10      142.90     66.02 o
   7  -4  13       13.77       30.75     64.25 o
   8  -4  13       88.55       62.90     78.65 o
   9  -4  13       31.41       34.92     74.26 o
 -10  -3  13       66.41       56.65     70.71 o
  -9  -3  13        8.97       -4.10     47.59 o
  -8  -3  13      179.87      261.95     87.28 o
  -7  -3  13      103.34      101.09     78.41 o
  -6  -3  13       20.05        3.97     39.46 o
  -5  -3  13       13.08       35.36     55.79 o
  -4  -3  13      305.79      281.92     54.36 o
  -3  -3  13       56.75       35.32     53.44 o
  -2  -3  13      132.10      122.67     44.57 o
   0  -3  13        6.10       14.00     24.44 o
   1  -3  13      675.57      628.26     49.90 o
   2  -3  13       45.58       66.98     58.63 o
   3  -3  13       49.77       54.31     57.60 o
   4  -3  13       65.04       48.93     53.39 o
   5  -3  13       42.10       24.55     53.10 o
   6  -3  13       78.95       72.53     72.36 o
   7  -3  13      334.04      390.11     73.80 o
   8  -3  13       69.94       60.81     90.69 o
   9  -3  13       19.01       25.00    128.44 o
 -10  -2  13        4.75        7.07     80.16 o
  -9  -2  13       83.75       62.74     89.57 o
  -8  -2  13      320.39      318.31     96.41 o
  -7  -2  13       24.18       22.12     70.12 o
  -6  -2  13       49.47       83.26     59.21 o
  -5  -2  13       83.96       70.50     51.43 o
  -4  -2  13        2.99       30.90     41.62 o
  -3  -2  13      934.03     1077.15     94.19 o
  -2  -2  13      380.62      364.41     82.20 o
  -1  -2  13      135.97       97.95     71.24 o
   0  -2  13     1092.44     1207.98     93.84 o
   1  -2  13      144.39       64.05     78.43 o
   2  -2  13        2.77      -16.10     75.35 o
   3  -2  13      946.79      896.65     88.36 o
   4  -2  13      211.23      174.67     87.34 o
   5  -2  13      343.44      240.77     86.65 o
   6  -2  13      750.66      787.40     96.93 o
   7  -2  13      488.86      425.72    105.83 o
   8  -2  13       73.70       29.11    120.90 o
   9  -2  13       69.24       60.62    117.48 o
 -10  -1  13        8.32       24.10     63.68 o
  -9  -1  13        2.02      -13.95    122.86 o
  -8  -1  13       34.39       48.66     58.61 o
  -7  -1  13      356.08      329.77     72.16 o
  -6  -1  13      115.28      118.79     65.13 o
  -5  -1  13        5.46       -1.37     52.06 o
  -4  -1  13       83.95      102.06     77.40 o
  -3  -1  13      407.79      340.44     87.68 o
  -2  -1  13     1284.64     1299.77     97.95 o
  -1  -1  13      276.84      261.68     57.03 o
   0  -1  13      425.57      549.36     69.53 o
   1  -1  13      965.35      850.07     83.23 o
   2  -1  13      622.92      580.19     79.46 o
   3  -1  13      431.64      369.55     80.14 o
   4  -1  13      577.13      446.96     89.39 o
   5  -1  13       82.09       86.31     73.29 o
   6  -1  13      350.90      401.40     88.36 o
   7  -1  13       28.18       57.20     98.64 o
   8  -1  13       31.47       86.31    107.89 o
   9  -1  13       14.39        1.03     21.58 o
 -10   0  13        0.99       46.58    160.63 o
  -9   0  13        0.46        3.42     26.37 o
  -8   0  13       33.42       48.63    120.56 o
  -7   0  13        2.35       10.96     87.34 o
  -6   0  13       73.06       82.20     71.92 o
  -5   0  13      198.40      272.97     85.62 o
  -4   0  13        4.94        7.53    160.63 o
  -3   0  13      117.51      130.83     86.65 o
  -2   0  13      788.65      773.48     85.11 o
  -1   0  13        5.29       19.39     29.04 o
   0   0  13     1062.91      973.94     61.73 o
   1   0  13      549.50      643.21     77.75 o
   2   0  13      142.56      172.96     79.80 o
   3   0  13      186.14       89.39     75.69 o
   4   0  13       42.36       28.43     64.73 o
   5   0  13        8.12        6.51    164.40 o
   6   0  13        3.03       30.82     76.03 o
   7   0  13      114.44      109.60    103.43 o
   8   0  13       34.63       -1.71     16.10 o
   9   0  13       58.86      123.98    130.15 o
 -10   1  13       15.72       10.62    112.34 o
  -9   1  13      290.92      304.48    126.72 o
  -8   1  13      177.99      134.26    104.12 o
  -7   1  13       78.62       61.31     86.99 o
  -6   1  13      287.91      284.61     96.24 o
  -5   1  13       38.98       37.33     57.88 o
  -4   1  13      339.58      355.17     86.99 o
  -3   1  13      712.94      717.29     58.08 o
  -2   1  13      103.04       72.41     55.49 o
  -1   1  13      490.55      561.85     54.54 o
   0   1  13      778.29      834.84     58.23 o
   1   1  13      603.19      641.34     54.74 o
   2   1  13      145.26      223.99     69.18 o
   3   1  13       98.20       87.68     81.51 o
   4   1  13       13.69       46.92     90.42 o
   5   1  13        2.47        4.45     22.26 o
   6   1  13      146.73      250.36    107.54 o
   7   1  13       20.39       41.10    106.17 o
   8   1  13        3.27       29.11     89.73 o
   9   1  13       63.38       89.73    135.97 o
 -10   2  13      203.42      209.61    148.64 o
  -9   2  13      232.79      263.04    130.15 o
  -8   2  13       46.85      116.11    101.38 o
  -7   2  13       19.42       13.70     41.10 o
  -6   2  13      549.06      420.58    108.57 o
  -5   2  13       40.02       66.10     94.87 o
  -4   2  13     1281.34     1334.01     71.86 o
  -3   2  13      117.56      167.90     59.33 o
  -2   2  13      767.50      770.48     69.53 o
  -1   2  13     1237.47     1336.53     69.13 o
   0   2  13      958.25     1040.02     62.97 o
   1   2  13       13.28       38.27     48.63 o
   2   2  13      351.71      367.66     57.63 o
   3   2  13       29.97       -0.48     17.78 o
   4   2  13        1.95       13.70     66.44 o
   5   2  13      267.86      274.68    104.12 o
   6   2  13       81.22       -0.68     48.29 o
   7   2  13        6.69      -12.67     55.83 o
   8   2  13      131.87      190.43    129.12 o
 -10   3  13       53.57      139.05    165.08 o
  -9   3  13        5.23      -36.30    128.09 o
  -8   3  13      192.49      188.71    113.02 o
  -7   3  13      100.97      115.42    102.41 o
  -6   3  13       12.53       40.41    126.38 o
  -5   3  13     1092.20     1037.43     67.25 o
  -4   3  13      348.55      325.83     63.83 o
  -3   3  13      106.51       75.92     61.75 o
  -2   3  13        6.04        5.19     50.07 o
  -1   3  13      111.13      115.40     57.74 o
   0   3  13      126.20       57.70     58.86 o
   1   3  13       18.61       67.00     67.37 o
   2   3  13       43.47       63.95     55.78 o
   3   3  13       42.49       57.88     96.93 o
   4   3  13      169.92      195.22    102.06 o
   5   3  13       19.58       48.63     97.95 o
   6   3  13       14.33       36.65    131.52 o
   7   3  13        0.87       38.36    101.04 o
   8   3  13        2.79       32.54    288.72 o
  -9   4  13      339.13      369.21    156.86 o
  -8   4  13       41.51       64.39    112.00 o
  -7   4  13       13.44       78.77    136.31 o
  -6   4  13      216.45      261.67    115.76 o
  -5   4  13      648.91      720.01     71.07 o
  -4   4  13       13.57      -10.75     29.38 o
  -3   4  13      343.23      328.62     61.69 o
  -2   4  13      277.20      196.76     59.81 o
  -1   4  13      123.65       82.70     64.09 o
   0   4  13     1218.87     1281.25     67.93 o
   1   4  13       96.80       89.43     63.81 o
   2   4  13       21.13       27.52     44.92 o
   3   4  13       87.27      118.50     93.84 o
   4   4  13       80.66       67.47    100.01 o
   5   4  13      289.88      178.78    115.08 o
   6   4  13       89.51      112.00    164.40 o
   7   4  13        4.38       40.41    142.48 o
  -9   5  13      122.82      103.43    130.15 o
  -8   5  13        1.67       11.30     54.46 o
  -7   5  13       87.30      115.08    131.52 o
  -6   5  13      283.39      330.17    129.81 o
  -5   5  13      189.22      148.30    117.82 o
  -4   5  13        2.52       14.73    133.92 o
  -3   5  13      120.97      117.50     58.19 o
  -2   5  13        4.37       26.20     37.73 o
  -1   5  13      147.11      196.07     65.34 o
   0   5  13      102.88      134.98     65.59 o
   1   5  13      110.03       48.29    122.61 o
   2   5  13        5.57        7.47     15.60 o
   3   5  13      273.03      245.26     76.24 o
   4   5  13       59.48       92.82    107.54 o
   5   5  13       91.59       61.99    154.12 o
   6   5  13       22.57       27.40    277.08 o
  -8   6  13        7.26      -19.18    440.79 o
  -7   6  13      282.61      245.23    143.16 o
  -6   6  13        1.88        0.68      6.16 o
  -5   6  13      200.92      200.36    118.85 o
  -4   6  13        7.53      -23.66     53.05 o
  -3   6  13        4.11       16.10   5343.95 o
  -2   6  13      368.96      408.25    104.12 o
  -1   6  13       46.57       36.99     80.68 o
   0   6  13       12.85       74.32     91.79 o
   1   6  13       16.71       -1.03     18.49 o
   2   6  13       19.54        8.22     74.98 o
   3   6  13       50.26       55.12     83.87 o
   4   6  13       14.52       10.27     59.59 o
   5   6  13        5.76       21.92     66.10 o
  -7   7  13       73.72       32.19    180.49 o
  -6   7  13       67.88      156.18    131.52 o
  -5   7  13       19.48      -17.12     50.35 o
  -4   7  13       46.50       22.09     50.04 o
  -3   7  13        0.31        6.16     30.82 o
   2   7  13      103.66      181.84     96.65 o
   3   7  13      124.23      159.53     89.15 o
   4   7  13        0.31       19.52    187.00 o
  -6   8  13        0.46       42.81    175.01 o
  -5   8  13      176.68      197.28    124.67 o
  -4   8  13       97.84       77.98     98.37 o
   2   8  13       53.55      117.48    157.89 o
  -4   9  13       13.32      -19.86    178.78 o
  -3   9  13       78.37      212.00    179.47 o
   1 -12  14       71.62       88.36    210.29 o
   2 -12  14       39.43       48.29    119.53 o
   1 -11  14       35.92       52.74    149.33 o
   2 -11  14       92.85      118.33    100.85 o
   3 -11  14      306.69      332.26     99.11 o
   4 -11  14       56.11      -35.28    103.78 o
   5 -11  14        2.21      -26.37    132.89 o
  -5 -10  14       25.83       10.62     46.58 o
  -4 -10  14       66.10       62.68    171.59 o
   1 -10  14      156.71      226.39    122.61 o
   2 -10  14       49.22       57.85     87.18 o
   3 -10  14        4.76       -1.00     15.41 o
   4 -10  14        4.08        8.74     92.66 o
   5 -10  14       18.04       27.41    106.40 o
   6 -10  14        0.40       11.64    206.52 o
  -6  -9  14      187.34      199.86    104.96 o
  -5  -9  14       65.75      110.63    143.16 o
  -4  -9  14       78.93       83.91    126.72 o
   1  -9  14       30.23       48.60     68.29 o
   2  -9  14        0.98       30.25     68.17 o
   3  -9  14       79.99       82.24     81.81 o
   4  -9  14       29.53       35.08     73.24 o
   5  -9  14       21.55       89.64     87.68 o
   6  -9  14       13.01       70.70    106.83 o
   7  -9  14        1.30       41.16    108.56 o
  -7  -8  14      236.71      223.39    121.90 o
  -6  -8  14      134.56      141.63    105.86 o
  -5  -8  14        9.97       19.51     63.91 o
  -4  -8  14        0.59       34.93    190.43 o
   1  -8  14        1.55       -2.23     71.22 o
   2  -8  14      148.83      110.82     70.74 o
   3  -8  14       77.64       68.12     77.80 o
   4  -8  14       59.86       22.08     64.68 o
   5  -8  14       52.52      109.10     75.57 o
   6  -8  14       40.87       19.11     82.52 o
   7  -8  14       64.88       61.92    103.35 o
   8  -8  14       87.74       76.86     99.92 o
  -7  -7  14       36.32       60.18    110.08 o
  -6  -7  14        1.81        9.32     80.24 o
  -5  -7  14       51.44       68.46     79.31 o
  -4  -7  14       13.12       46.24     98.30 o
   1  -7  14      209.32      232.69     69.04 o
   2  -7  14        0.21        0.96     11.24 o
   3  -7  14       87.28       84.75     69.63 o
   4  -7  14      201.20      215.01     69.56 o
   5  -7  14      108.42      141.83     71.56 o
   6  -7  14      160.40      188.38     83.97 o
   7  -7  14      135.60      114.55     82.54 o
   8  -7  14      150.34      163.82     97.48 o
  -8  -6  14       25.36       78.46    112.23 o
  -7  -6  14       51.39       77.11     95.97 o
  -6  -6  14      219.99      228.55     81.38 o
  -5  -6  14      115.74      107.04     81.00 o
  -4  -6  14       54.00       94.68     67.93 o
  -3  -6  14      720.10      581.56    105.83 o
   0  -6  14      118.43      108.91     81.51 o
   1  -6  14      467.68      464.30     64.42 o
   2  -6  14     1845.62     1800.53     81.24 o
   3  -6  14      283.92      339.30     67.91 o
   4  -6  14      384.86      419.66     68.59 o
   5  -6  14      102.37      172.13     72.54 o
   6  -6  14      284.42      321.30     78.06 o
   7  -6  14      165.30      136.85     86.65 o
   8  -6  14       21.67       35.90     81.09 o
   9  -6  14       31.93       10.13     99.26 o
  -9  -5  14        5.36       81.81    109.08 o
  -8  -5  14        8.16        2.29     17.64 o
  -7  -5  14      333.77      426.11     88.55 o
  -6  -5  14       96.88      122.49     74.59 o
  -5  -5  14       23.18       42.93     87.09 o
  -4  -5  14      288.26      253.69     67.55 o
  -3  -5  14      283.73      226.73     93.84 o
   0  -5  14       44.66       47.51     49.75 o
   1  -5  14      630.52      655.91     56.57 o
   2  -5  14      551.63      490.91     58.55 o
   3  -5  14     1838.28     1675.84     80.47 o
   4  -5  14        6.71        2.10     23.29 o
   5  -5  14       29.17       23.39     45.94 o
   6  -5  14       32.51       75.12     79.90 o
   7  -5  14       48.04       83.42     77.52 o
   8  -5  14      210.64      251.75     95.79 o
   9  -5  14      102.19      153.36    105.88 o
  -9  -4  14       11.98       -4.17     91.87 o
  -8  -4  14      273.36      261.27     93.23 o
  -7  -4  14      311.20      271.47     85.11 o
  -6  -4  14       16.20       71.23     75.58 o
  -5  -4  14        7.93       21.13     54.06 o
  -4  -4  14       45.23       49.23     63.92 o
  -3  -4  14      857.23      717.41     64.56 o
   0  -4  14        3.23       20.30     48.03 o
   1  -4  14       27.80        0.51     11.64 o
   2  -4  14      219.31      205.55     57.76 o
   3  -4  14      451.67      442.67     98.81 o
   4  -4  14       80.80      107.05     68.37 o
   5  -4  14       62.03       71.12     70.60 o
   6  -4  14      176.81      208.23     78.79 o
   7  -4  14      481.46      509.81     82.20 o
   8  -4  14       85.88       70.78     99.95 o
   9  -4  14       26.03       91.73    103.44 o
  -9  -3  14       79.69      162.86    102.76 o
  -8  -3  14      286.74      264.71     95.15 o
  -7  -3  14       68.19       82.40     87.35 o
  -6  -3  14      179.53      177.69     74.95 o
  -5  -3  14        2.63       -4.26     41.69 o
  -4  -3  14      440.79      433.49     60.47 o
  -3  -3  14     1596.10     1640.02     70.36 o
  -2  -3  14      502.07      489.77     88.71 o
  -1  -3  14      591.12      605.87     77.06 o
   0  -3  14     2241.36     2248.82    130.83 o
   1  -3  14      246.63      205.50     81.86 o
   2  -3  14       89.83      103.68     58.92 o
   3  -3  14      329.33      401.01     60.85 o
   4  -3  14        7.48       22.05     46.54 o
   5  -3  14      117.34      190.82     69.25 o
   6  -3  14      324.09      375.11     74.59 o
   7  -3  14       15.01       46.92     98.64 o
   8  -3  14       33.64       61.65    128.44 o
   9  -3  14       65.46       48.63    123.64 o
 -10  -2  14       22.72       37.65    128.48 o
  -9  -2  14      100.94       47.99     79.85 o
  -8  -2  14       61.01       98.45     79.36 o
  -7  -2  14     1332.80     1375.90     83.25 o
  -6  -2  14      359.52      442.91     85.11 o
  -5  -2  14     1936.64     1889.93    210.63 o
  -4  -2  14     1494.17     1563.83    120.90 o
  -3  -2  14     2636.81     2874.90    147.62 o
  -2  -2  14       24.06       82.54     71.92 o
  -1  -2  14     1050.01      976.00     65.12 o
   0  -2  14      100.34       93.50     64.05 o
   1  -2  14      232.82      210.29     84.60 o
   2  -2  14      178.28      190.77     78.43 o
   3  -2  14       52.92       80.49     66.10 o
   4  -2  14      195.58      142.82     87.34 o
   5  -2  14      399.94      463.40     92.47 o
   6  -2  14       93.80       93.50    104.12 o
   7  -2  14       69.36       54.80    104.80 o
   8  -2  14       11.07       39.73    122.61 o
   9  -2  14       14.79       22.26    332.22 o
 -10  -1  14       27.54       71.61    104.51 o
  -9  -1  14      285.39      202.34    104.33 o
  -8  -1  14      474.97      424.20     92.51 o
  -7  -1  14     1406.31     1451.49    129.81 o
  -6  -1  14       66.08       58.57     80.14 o
  -5  -1  14     1478.54     1344.98    117.13 o
  -4  -1  14      700.21      638.07     98.98 o
  -3  -1  14      135.18      126.72     88.02 o
  -2  -1  14      246.89      189.89     65.27 o
  -1  -1  14      256.67      236.80     63.36 o
   0  -1  14      362.11      360.65     82.88 o
   1  -1  14     1646.43     1505.26    107.89 o
   2  -1  14      228.48      105.83     90.08 o
   3  -1  14       68.72        7.53     21.92 o
   4  -1  14        0.14       91.79     90.08 o
   5  -1  14      117.54       94.19     87.34 o
   6  -1  14       31.54       29.11     93.16 o
   7  -1  14      123.07      130.83    112.00 o
   8  -1  14       19.27       35.62     94.87 o
   9  -1  14       29.70       58.91    150.01 o
 -10   0  14      129.92      237.69    158.58 o
  -9   0  14      482.91      428.80    139.05 o
  -8   0  14       81.01      135.63    136.31 o
  -7   0  14       52.39       36.65    119.19 o
  -6   0  14       32.13       35.96     62.68 o
  -5   0  14       93.44      131.86    103.43 o
  -4   0  14     1121.66     1010.36     98.30 o
  -3   0  14      586.15      600.17     63.70 o
  -2   0  14      248.83      212.55     60.68 o
  -1   0  14      673.09      733.14    111.14 o
   0   0  14      162.25      173.03     57.77 o
   1   0  14       71.31       84.04     45.88 o
   2   0  14        3.39       -9.25     72.27 o
   3   0  14       50.15        9.93     91.10 o
   4   0  14       37.20       99.67     92.47 o
   5   0  14      314.67      315.44    101.04 o
   6   0  14      307.55      206.18    107.20 o
   7   0  14       97.83       33.22     99.67 o
   8   0  14       11.02       43.84    192.48 o
 -10   1  14      270.99      304.14    165.42 o
  -9   1  14      253.31      263.72    136.66 o
  -8   1  14       24.55       25.34     68.16 o
  -7   1  14       65.34       60.62    104.12 o
  -6   1  14        1.59        5.48     35.96 o
  -5   1  14       25.49       28.77     88.71 o
  -4   1  14      518.90      464.08     96.58 o
  -3   1  14      128.21       99.71     65.49 o
  -2   1  14      334.09      325.95     61.72 o
  -1   1  14       13.44       15.49     28.75 o
   0   1  14       15.66       52.47     55.77 o
   1   1  14      389.77      382.59     62.24 o
   2   1  14      246.96      210.65     61.51 o
   3   1  14       60.37       39.73    101.04 o
   4   1  14       22.23       52.06     80.83 o
   5   1  14       63.63       57.88     80.83 o
   6   1  14        6.60       30.14    112.00 o
   7   1  14       31.47       -9.25     57.88 o
   8   1  14        6.84       -4.79     98.30 o
  -9   2  14       20.97       73.29    144.88 o
  -8   2  14       19.20       -8.56    158.92 o
  -7   2  14        3.20       25.00    189.40 o
  -6   2  14       20.33       14.73    204.81 o
  -5   2  14      164.47      165.08    106.17 o
  -4   2  14      172.02      142.25     72.66 o
  -3   2  14        1.68       13.00     51.90 o
  -2   2  14      128.63      124.73     62.69 o
  -1   2  14       39.98       69.48     57.88 o
   0   2  14      488.54      487.66     61.88 o
   1   2  14       29.04       59.08     65.82 o
   2   2  14       43.38       25.88     72.01 o
   3   2  14       49.99       27.36     66.98 o
   4   2  14      155.16      128.44     95.21 o
   5   2  14       21.40       -0.34     25.69 o
   6   2  14      340.67      248.99    108.91 o
   7   2  14      124.01       78.43    138.71 o
  -9   3  14      149.36      270.57    150.70 o
  -8   3  14       40.55       51.03    168.51 o
  -7   3  14      284.02      246.25    123.64 o
  -6   3  14      310.59      307.52     79.52 o
  -5   3  14       23.78       16.59     65.30 o
  -4   3  14      119.22      143.91     73.90 o
  -3   3  14       12.61        9.71     42.93 o
  -2   3  14      278.36      259.79     66.83 o
  -1   3  14       39.34       52.06     48.22 o
   0   3  14      753.26      807.14     66.93 o
   1   3  14      193.18      223.32     65.68 o
   2   3  14       77.61       92.43     61.92 o
   3   3  14       29.79       98.98     83.23 o
   4   3  14        3.25       26.03    117.48 o
   5   3  14      211.07      175.01    112.34 o
   6   3  14      152.63      276.74    123.64 o
   7   3  14      228.83      299.68    145.22 o
  -9   4  14        0.49       33.91    116.45 o
  -8   4  14       35.60       53.43    115.08 o
  -7   4  14        0.80       66.79     92.82 o
  -6   4  14        8.95      -14.73    855.21 o
  -5   4  14      548.73      575.72     78.60 o
  -4   4  14      141.27      206.71     73.76 o
  -3   4  14      409.20      421.61     70.41 o
  -2   4  14      137.26      130.66     61.27 o
  -1   4  14        0.92       30.11     57.60 o
   0   4  14      180.42      159.80     66.76 o
   1   4  14      137.35      172.25     67.21 o
   2   4  14      379.99      326.74     97.95 o
   3   4  14       29.75      280.50    190.43 o
   4   4  14      229.71      235.29    110.63 o
   5   4  14      418.82      330.51    137.34 o
   6   4  14        3.88       33.56    103.09 o
  -8   5  14      115.27      126.72    134.26 o
  -7   5  14       40.17       19.52    130.83 o
  -6   5  14      992.54      947.68    139.05 o
  -5   5  14       86.95      108.91    104.12 o
  -4   5  14      138.11      128.09    117.82 o
  -3   5  14        9.42      -17.47    124.67 o
  -2   5  14      141.59      115.73     81.06 o
  -1   5  14       64.57       88.95     72.28 o
   0   5  14       46.08       27.06     82.54 o
   1   5  14      607.25      787.74    107.89 o
   2   5  14       42.85       65.76    103.09 o
   3   5  14      425.96      493.88    124.67 o
   4   5  14      435.52      494.90    131.52 o
   5   5  14        6.40        7.88     87.34 o
  -7   6  14      562.14      552.44    152.07 o
  -6   6  14      430.81      314.41    139.40 o
  -5   6  14        8.85       67.13    112.00 o
  -4   6  14        6.76       19.86     46.92 o
  -3   6  14        3.71       36.99    110.28 o
  -2   6  14      111.61      119.87    110.28 o
   0   6  14      311.22      334.62    108.23 o
   1   6  14       60.45       97.27    101.38 o
   2   6  14      424.78      390.76     86.15 o
   3   6  14      258.74      232.90    140.42 o
   4   6  14        0.22        4.11   1130.58 o
  -6   7  14        3.18       -5.14    232.90 o
  -5   7  14        0.18       65.42    103.78 o
  -4   7  14       26.00       35.96     87.68 o
  -3   7  14       23.37       52.06    108.57 o
   2   7  14      118.96      146.73    105.21 o
   3   7  14        5.14       75.69    150.01 o
   1   8  14        1.29       67.81    151.73 o
   1 -11  15      407.12      433.60    147.27 o
   2 -11  15       79.58       81.17    263.72 o
   3 -11  15       62.76      107.96    103.20 o
   4 -11  15      113.41      258.93    153.44 o
  -4 -10  15       12.53      -35.96    130.15 o
   1 -10  15       67.53       96.93    111.31 o
   2 -10  15       49.39       83.23     93.46 o
   3 -10  15      187.61      279.59     90.68 o
   4 -10  15       33.42       59.90     83.98 o
   5 -10  15       26.66       52.62     98.82 o
  -5  -9  15       18.56       38.02    128.09 o
  -4  -9  15      112.38      103.43    148.30 o
   1  -9  15       85.90      131.52    124.33 o
   2  -9  15      164.47      166.19     92.73 o
   3  -9  15        3.27        2.59     77.09 o
   4  -9  15       45.91       82.76     86.05 o
   5  -9  15        2.79       12.13     65.93 o
   6  -9  15       12.95      -18.66    127.40 o
  -6  -8  15       17.35        2.74     14.38 o
  -5  -8  15      319.72      367.84    149.67 o
  -4  -8  15      192.81      129.81    152.75 o
   1  -8  15      295.88      217.14    123.30 o
   2  -8  15       28.33       56.69     78.42 o
   3  -8  15      120.22      103.37     83.02 o
   4  -8  15      286.36      304.15     86.80 o
   5  -8  15        1.57       77.55     76.47 o
   6  -8  15       39.06       40.87     90.56 o
   7  -8  15       24.47       52.41    102.19 o
  -7  -7  15      364.53      374.39    109.04 o
  -6  -7  15      278.91      294.27     98.70 o
  -5  -7  15      257.44      251.39    139.05 o
  -4  -7  15      403.24      432.23    126.04 o
  -3  -7  15      776.83      854.52    120.56 o
   0  -7  15      164.17      126.72    104.80 o
   1  -7  15        5.11       -7.78     38.15 o
   2  -7  15      105.48      122.89     75.99 o
   3  -7  15      689.13      691.49     78.90 o
   4  -7  15       94.23       71.84     78.12 o
   5  -7  15        4.27       65.85     83.42 o
   6  -7  15      132.67      129.54     92.49 o
   7  -7  15       26.47       68.98     80.86 o
  -7  -6  15      315.00      411.60    107.69 o
  -6  -6  15      235.48      257.08     90.65 o
  -5  -6  15      164.40      111.65    145.90 o
  -4  -6  15      431.14      458.60    117.48 o
  -3  -6  15      154.90      166.79    112.00 o
   0  -6  15       12.45       56.17     96.24 o
   1  -6  15      144.60      207.28     65.60 o
   2  -6  15      292.66      296.16     72.26 o
   3  -6  15      661.65      548.69     73.21 o
   4  -6  15      164.51      185.68     78.70 o
   5  -6  15       16.71       -1.21     36.22 o
   6  -6  15       70.85       94.63     88.77 o
   7  -6  15        1.59       56.25     82.74 o
   8  -6  15        5.13       -0.18     83.57 o
  -8  -5  15      401.33      496.74    107.61 o
  -7  -5  15      281.29      354.15     99.77 o
  -6  -5  15       13.09       36.10     95.34 o
  -5  -5  15       22.86       46.16     61.30 o
  -4  -5  15       20.06       21.92    165.08 o
  -3  -5  15      180.49      169.19    109.94 o
   0  -5  15      780.36      764.45     91.45 o
   1  -5  15       20.04       11.22     70.29 o
   2  -5  15       43.14      100.45     66.21 o
   3  -5  15        2.94      -14.77     65.50 o
   4  -5  15      159.15      239.60     71.54 o
   5  -5  15        8.14      -24.67     86.71 o
   6  -5  15        3.93      -11.02     40.34 o
   7  -5  15       67.76       79.56     91.57 o
   8  -5  15        7.13       17.49     70.99 o
  -8  -4  15      198.70      208.70    107.14 o
  -7  -4  15       60.97       93.46    102.68 o
  -6  -4  15       10.41       12.79     63.03 o
  -5  -4  15       25.11       85.85     79.50 o
  -4  -4  15      570.81      519.91    115.08 o
  -3  -4  15      106.56      114.39    106.86 o
  -2  -4  15       72.52       70.21     99.67 o
  -1  -4  15       96.13       96.24     93.84 o
   0  -4  15       12.11       -7.19    151.04 o
   1  -4  15      427.37      427.70     82.88 o
   2  -4  15      110.18      130.38     70.84 o
   3  -4  15      397.58      352.92     73.81 o
   4  -4  15       22.75       20.23     49.84 o
   5  -4  15        6.10       19.89     68.21 o
   6  -4  15      306.39      326.36     85.68 o
   7  -4  15       76.15       58.14     88.50 o
   8  -4  15      131.18       98.85     93.21 o
  -9  -3  15       15.16       59.68     88.71 o
  -8  -3  15        5.83       -4.50     81.04 o
  -7  -3  15      252.50      272.00     89.84 o
  -6  -3  15      335.79      309.79     83.50 o
  -5  -3  15       40.54       44.72     62.58 o
  -4  -3  15      199.58      185.35     68.02 o
  -3  -3  15       34.91        7.88     59.25 o
  -2  -3  15      181.42      185.63    103.43 o
  -1  -3  15      121.82       73.98    104.12 o
   0  -3  15      224.05      143.85     86.99 o
   1  -3  15        8.12       -2.74      9.93 o
   2  -3  15      174.48      144.88     85.97 o
   3  -3  15      197.11      104.80    114.74 o
   4  -3  15      128.48      134.26     89.73 o
   5  -3  15       30.24       36.99     89.05 o
   6  -3  15        3.41       28.08    109.94 o
   7  -3  15      386.67      395.24    119.19 o
   8  -3  15       28.64       34.93    169.53 o
  -9  -2  15       20.26       10.32    124.79 o
  -8  -2  15       87.06      141.18    102.45 o
  -7  -2  15       23.19       20.22     50.32 o
  -6  -2  15        0.66       -5.14     82.54 o
  -5  -2  15        0.01       -2.40     14.73 o
  -4  -2  15       15.80       30.14     64.39 o
  -3  -2  15      241.78      265.78    106.17 o
  -2  -2  15        2.02       -1.76    143.15 o
  -1  -2  15      180.82      225.94     64.37 o
   0  -2  15      202.97      226.05     84.60 o
   1  -2  15      669.82      593.20     97.61 o
   2  -2  15       47.08       64.73     77.06 o
   3  -2  15      158.68      179.12     87.68 o
   4  -2  15       49.00       49.32    101.04 o
   5  -2  15       44.07       97.61     95.90 o
   6  -2  15       63.80       36.30    127.75 o
   7  -2  15      123.67      164.06    129.46 o
   8  -2  15       15.23        3.77     85.97 o
  -9  -1  15      329.45      350.03    159.95 o
  -8  -1  15        0.45       38.36    180.15 o
  -7  -1  15        4.87        0.34     98.98 o
  -6  -1  15       73.06       17.47     68.16 o
  -5  -1  15      110.98      168.16    104.46 o
  -4  -1  15      361.16      500.04    104.12 o
  -3  -1  15      405.95      491.82    107.20 o
  -2  -1  15      538.23      575.37     68.87 o
  -1  -1  15       11.16       10.84     72.16 o
   0  -1  15      360.07      362.68     66.95 o
   1  -1  15       16.07       17.47     68.84 o
   2  -1  15        2.34       33.91     69.53 o
   3  -1  15       54.27       53.09     92.82 o
   4  -1  15       74.39      129.81     87.34 o
   5  -1  15      411.26      542.51    105.15 o
   6  -1  15      252.35      352.08    120.56 o
   7  -1  15       73.07       70.90    143.16 o
   8  -1  15        1.89        3.42     64.39 o
  -9   0  15       59.75       51.72    130.83 o
  -8   0  15      152.93      143.16    116.11 o
  -7   0  15        3.50      -34.25    276.05 o
  -6   0  15       89.44       88.02    118.85 o
  -5   0  15      685.83      818.56    110.63 o
  -4   0  15      487.79      509.97    113.71 o
  -3   0  15       12.81      -16.02    130.20 o
  -2   0  15       19.11        2.70     36.77 o
  -1   0  15        4.02      -20.18     39.98 o
   0   0  15      206.40      169.88     65.85 o
   1   0  15     1398.35     1538.86     81.00 o
   2   0  15      963.71      889.46     98.30 o
   3   0  15      312.49      254.82     95.90 o
   4   0  15      305.46      284.27     94.53 o
   5   0  15      232.20      220.91    113.37 o
   6   0  15       67.79       34.93    107.20 o
   7   0  15       17.89      -12.33     90.76 o
  -9   1  15      845.46      912.75    157.89 o
  -8   1  15      124.06      197.62    137.00 o
  -7   1  15        3.78        2.05    121.93 o
  -6   1  15       39.35       42.81     84.25 o
  -5   1  15      435.53      555.53    119.19 o
  -4   1  15      937.45      862.54     72.30 o
  -3   1  15      300.05      313.74     71.75 o
  -2   1  15      707.16      682.64     70.46 o
  -1   1  15      178.65      178.43     65.99 o
   0   1  15     1281.82     1365.01     78.43 o
   1   1  15      609.08      637.81     70.82 o
   2   1  15      239.63      269.02     69.70 o
   3   1  15      196.13      184.10     67.24 o
   4   1  15       35.86       14.04    264.41 o
   5   1  15        2.53       40.07    126.72 o
   6   1  15       85.26       36.30     74.32 o
   7   1  15       39.05        4.11     47.26 o
  -9   2  15      323.26      403.46    154.81 o
  -8   2  15       26.61      -22.60    118.85 o
  -7   2  15      115.46      117.48    115.42 o
  -6   2  15       62.54       72.95    171.25 o
  -5   2  15       44.30       39.66     95.21 o
  -4   2  15      224.29      151.01     76.79 o
  -3   2  15      476.32      437.28     71.96 o
  -2   2  15      237.48      254.47     70.36 o
  -1   2  15      605.46      524.43     72.40 o
   0   2  15      607.87      587.93     69.49 o
   1   2  15       48.13       91.85     58.92 o
   2   2  15        1.07        0.70     76.77 o
   3   2  15       23.68       10.96    193.51 o
   4   2  15       95.75       94.87     90.42 o
   5   2  15      115.18      200.36    105.83 o
   6   2  15       23.91       63.02    116.45 o
   7   2  15       27.36       -6.16    104.46 o
  -8   3  15       14.25       -0.34     12.33 o
  -7   3  15        0.98       60.96    116.45 o
  -6   3  15      162.03      131.63     80.23 o
  -5   3  15      161.35      212.45     79.23 o
  -4   3  15      390.99      402.84     77.45 o
  -3   3  15      434.58      446.10     77.33 o
  -2   3  15      130.71      166.00     74.53 o
  -1   3  15       80.20      107.72     77.88 o
   0   3  15      168.06      154.48     75.36 o
   1   3  15       44.66       43.37     76.85 o
   2   3  15       71.00       50.35     80.83 o
   3   3  15        1.99      -13.01     72.27 o
   4   3  15      172.16      178.44    104.80 o
   5   3  15        8.63       39.73     97.27 o
   6   3  15        5.19       17.81     87.34 o
  -8   4  15      140.02      212.00    154.47 o
  -7   4  15       20.57       45.89    116.45 o
  -6   4  15      996.30     1000.08    133.92 o
  -5   4  15       71.11       64.05    121.24 o
  -4   4  15      283.18      321.90     80.22 o
  -3   4  15        0.17        6.07     29.63 o
  -2   4  15      122.13      150.50     76.36 o
  -1   4  15       10.50        6.46     41.27 o
   0   4  15       26.06       74.48     74.69 o
   1   4  15      179.70      101.38    106.17 o
   2   4  15       50.15       24.32    115.42 o
   3   4  15        1.40       34.25    119.87 o
   4   4  15      129.80      201.73    134.94 o
   5   4  15       37.93       26.37    106.52 o
  -7   5  15      188.35      139.74    158.23 o
  -6   5  15       73.06       81.17    151.38 o
  -5   5  15        3.15        2.74     24.32 o
  -4   5  15       55.92       72.27    130.49 o
  -3   5  15       12.20       29.45    125.35 o
  -2   5  15       87.06       57.10     84.64 o
  -1   5  15      297.25      244.11     81.87 o
   0   5  15      239.46      179.12    108.23 o
   1   5  15       34.08       40.07    107.20 o
   2   5  15        4.32       44.87    100.01 o
   3   5  15       50.27       75.01    133.92 o
   4   5  15       94.09      154.12    135.63 o
  -6   6  15       77.58       89.05    158.23 o
  -5   6  15       38.21       49.66     94.87 o
  -4   6  15        9.92       40.07     94.19 o
  -3   6  15       22.31       14.73     99.67 o
  -2   6  15       13.01       20.89     86.99 o
   1   6  15       15.02       23.97    107.89 o
   2   6  15       58.96       84.60    112.34 o
   3   6  15       63.06       71.92    119.87 o
  -5   7  15      120.10       88.71    200.36 o
  -4   7  15        7.88       57.88    118.16 o
   0 -10  16        0.71       46.58    115.08 o
   1 -10  16        0.43        1.37     14.38 o
   2 -10  16        0.53        1.71    131.52 o
   3 -10  16        2.48      -12.05     97.77 o
   4 -10  16       92.05      115.81    102.67 o
  -4  -9  16        0.95       10.62     79.80 o
   0  -9  16      167.53      204.13    138.37 o
   1  -9  16       60.92       44.18    223.99 o
   2  -9  16       27.33       33.56    120.90 o
   3  -9  16       17.45       26.21     77.58 o
   4  -9  16       45.25       65.22     89.10 o
   5  -9  16        2.73      -18.14    102.84 o
  -5  -8  16       21.52       10.96    316.12 o
  -4  -8  16       24.26       58.91    148.64 o
  -3  -8  16        9.60      109.94    127.41 o
   0  -8  16      290.02      181.18    133.23 o
   1  -8  16       31.67       50.00    109.60 o
   2  -8  16      221.96      205.15    127.07 o
   3  -8  16       33.56       33.18     81.03 o
   4  -8  16        4.20       24.75     70.51 o
   5  -8  16       52.12      122.81     94.19 o
   6  -8  16       27.82       39.56    101.77 o
  -6  -7  16       40.60      118.16    137.68 o
  -5  -7  16       95.52       95.21    131.18 o
  -4  -7  16        2.19       -3.77    282.90 o
  -3  -7  16       51.92       47.61    121.59 o
   0  -7  16        5.71       52.40    113.37 o
   1  -7  16       61.85       97.95    112.68 o
   2  -7  16       62.70       60.90     96.40 o
   3  -7  16      526.57      597.45     85.18 o
   4  -7  16      120.17       59.29     63.29 o
   5  -7  16       71.28       66.64     95.32 o
   6  -7  16       47.59       94.72     92.27 o
   7  -7  16      238.31      270.57    111.87 o
  -7  -6  16      128.39      175.01    156.86 o
  -6  -6  16       95.27       85.97    144.88 o
  -5  -6  16       10.51       17.81     97.61 o
  -4  -6  16      109.26      123.30    131.52 o
  -3  -6  16       70.83      107.20    112.00 o
   0  -6  16      192.17      163.03    121.93 o
   1  -6  16      124.49      139.74    122.27 o
   2  -6  16      504.77      512.46     82.34 o
   3  -6  16      824.49      808.80     83.42 o
   4  -6  16       62.95       89.25     80.04 o
   5  -6  16       69.74      134.39     82.22 o
   6  -6  16       45.03       93.46     97.02 o
   7  -6  16       29.68        6.43     23.47 o
  -7  -5  16      217.33      220.91    116.62 o
  -6  -5  16       32.93       97.95    116.79 o
  -5  -5  16        2.03       27.40    102.75 o
  -4  -5  16       20.04       -2.74    343.52 o
  -3  -5  16      130.70      118.16    127.75 o
  -1  -5  16       34.83       51.37    128.09 o
   0  -5  16       97.96       79.80     88.71 o
   1  -5  16      261.30      303.79    108.57 o
   2  -5  16      342.40      378.28     77.33 o
   3  -5  16      226.56      301.49     74.22 o
   4  -5  16       96.67      138.06     80.59 o
   5  -5  16        2.85       26.78     98.88 o
   6  -5  16       35.61       61.02     85.42 o
   7  -5  16        3.38       10.43     33.22 o
  -8  -4  16       89.53      110.91    110.95 o
  -7  -4  16      527.84      551.58     99.57 o
  -6  -4  16       67.03       30.03     74.73 o
  -5  -4  16        4.26       13.36     78.77 o
  -4  -4  16        2.45       57.88     88.36 o
  -3  -4  16      325.06      344.89    117.82 o
  -2  -4  16      534.00      455.52    105.49 o
  -1  -4  16      162.11      124.67     87.34 o
   0  -4  16       42.05       93.84    109.60 o
   1  -4  16      281.31      248.99    114.74 o
   2  -4  16      730.39      557.58    106.86 o
   3  -4  16        0.79        2.21     99.36 o
   4  -4  16       87.11       82.47     79.99 o
   5  -4  16        0.27       19.59     38.19 o
   6  -4  16       13.59       55.59     89.12 o
   7  -4  16      188.86      195.22    127.41 o
  -8  -3  16        1.45       20.85    133.01 o
  -7  -3  16        2.85       32.78     77.74 o
  -6  -3  16      150.90      206.47     89.22 o
  -5  -3  16       54.60       69.53    101.38 o
  -4  -3  16      427.11      444.56    114.05 o
  -3  -3  16     1607.21     1800.50    136.31 o
  -2  -3  16      401.61      457.33     79.12 o
  -1  -3  16       51.70      105.44     71.49 o
   0  -3  16       33.29       76.03     95.21 o
   1  -3  16       86.83       92.13    108.91 o
   2  -3  16       66.88       50.69    129.81 o
   3  -3  16      322.34      363.39    112.00 o
   4  -3  16       57.56       62.68    122.96 o
   5  -3  16      144.22       75.69    122.96 o
   6  -3  16      365.46      393.87    125.35 o
   7  -3  16       29.30       67.47    119.87 o
  -8  -2  16      395.40      348.32    157.21 o
  -7  -2  16      141.49      116.79    146.59 o
  -6  -2  16      253.14      163.71    144.19 o
  -5  -2  16       18.90      -19.52     99.32 o
  -4  -2  16      320.08      434.63    108.91 o
  -3  -2  16      149.38      138.37    127.75 o
  -2  -2  16       40.43       53.14     79.74 o
  -1  -2  16        6.96       13.89     80.10 o
   0  -2  16       10.69      -18.49     99.32 o
   1  -2  16      103.86      152.07     98.30 o
   2  -2  16      609.03      648.69     99.67 o
   3  -2  16      166.66      206.87     95.21 o
   4  -2  16        3.11       32.19    169.19 o
   5  -2  16      184.11      221.25    118.16 o
   6  -2  16       38.63       63.02    109.26 o
   7  -2  16        6.97        5.48     32.54 o
  -8  -1  16      199.23      151.38    164.06 o
  -7  -1  16        5.26       19.52    228.79 o
  -6  -1  16       83.93      164.74    127.41 o
  -5  -1  16       73.78       73.29    119.19 o
  -4  -1  16      226.81      271.26    115.08 o
  -3  -1  16        3.36       22.24     56.85 o
  -2  -1  16      329.46      306.72     77.41 o
  -1  -1  16       49.51       -2.69     28.05 o
   0  -1  16       22.95       39.67     64.50 o
   1  -1  16      119.84      181.86     95.56 o
   2  -1  16       60.60       37.33     97.95 o
   3  -1  16        4.30       -7.88     54.46 o
   4  -1  16       31.70       23.29     64.05 o
   5  -1  16       23.96      -21.92    407.23 o
   6  -1  16       60.34       55.48    100.01 o
   7  -1  16       15.00       79.12    131.86 o
  -8   0  16       84.38       85.62    188.37 o
  -7   0  16       52.32      101.04    108.57 o
  -6   0  16        0.08        1.71     28.77 o
  -5   0  16      163.44      112.34     95.56 o
  -4   0  16       12.30       18.09    167.07 o
  -3   0  16      149.89      137.07     77.24 o
  -2   0  16        1.40        8.56     19.14 o
  -1   0  16       17.19       48.79     81.73 o
   0   0  16       55.92       90.28     64.84 o
   1   0  16       66.55       67.57     55.25 o
   2   0  16      356.20      368.30     77.09 o
   3   0  16       20.32       32.54    127.41 o
   4   0  16       19.50       32.54    131.18 o
   5   0  16      164.50      208.24    113.02 o
   6   0  16       99.48      257.21    126.38 o
   7   0  16       23.84       42.47    163.03 o
  -8   1  16       21.60       24.32    102.75 o
  -7   1  16       45.01      -10.96    103.09 o
  -6   1  16       22.51       50.00    115.42 o
  -5   1  16        2.17       49.09     74.59 o
  -4   1  16        1.63       22.18     85.31 o
  -3   1  16       68.40       82.32     81.54 o
  -2   1  16      109.55      203.67     78.58 o
  -1   1  16      128.27      152.61     77.16 o
   0   1  16        6.38       57.51     68.11 o
   1   1  16      414.00      373.38     77.10 o
   2   1  16      325.93      317.55     76.48 o
   3   1  16       12.72       57.85    102.01 o
   4   1  16      104.01      107.89    129.46 o
   5   1  16      202.53      167.14    126.72 o
   6   1  16        4.34       38.02    135.97 o
  -8   2  16       59.40       58.91    194.54 o
  -7   2  16        2.78       40.76    146.25 o
  -6   2  16      188.71      163.41     91.30 o
  -5   2  16       10.18       23.36     70.79 o
  -4   2  16        5.36       18.68     69.47 o
  -3   2  16      129.76      143.46     86.74 o
  -2   2  16      141.03      175.80    111.65 o
  -1   2  16        0.53        8.45     31.34 o
   0   2  16      173.39      224.07     75.80 o
   1   2  16      244.34      295.81     77.24 o
   2   2  16        7.70       48.35     66.20 o
   3   2  16       70.29       79.12    118.50 o
   4   2  16       24.85        5.48     47.95 o
   5   2  16       52.20       60.96    115.08 o
   6   2  16      118.99       92.13    189.74 o
  -7   3  16        7.77       38.02    181.18 o
  -6   3  16       58.96       64.39    137.00 o
  -5   3  16      137.62      141.67     89.09 o
  -4   3  16       21.22       51.84     91.75 o
  -3   3  16      263.50      295.59     84.89 o
  -2   3  16       74.32      118.51     87.92 o
  -1   3  16       16.99        0.58     16.53 o
   0   3  16      291.96      344.42     85.38 o
   1   3  16       17.96       44.19     96.77 o
   2   3  16        6.36       23.97    116.11 o
   3   3  16      121.50      139.74    117.13 o
   4   3  16        5.30       35.28    123.98 o
   5   3  16      183.50      229.47    144.53 o
  -7   4  16        1.39       81.86    117.82 o
  -6   4  16       97.43      100.01    151.73 o
  -5   4  16       84.40       86.65    148.64 o
  -4   4  16      483.72      537.37    138.03 o
  -3   4  16      154.93      198.90     85.05 o
  -2   4  16      101.11      129.53     91.29 o
  -1   4  16       90.27       62.23     89.58 o
   0   4  16       43.73       61.68    119.32 o
   1   4  16       51.54       67.47    106.52 o
   2   4  16       93.88      107.20    124.67 o
   3   4  16      145.79      196.59    131.52 o
   4   4  16       82.66      108.91    134.60 o
  -6   5  16      108.79      189.06    177.07 o
  -5   5  16      298.11      401.06    150.01 o
  -4   5  16        1.17       14.38    106.17 o
  -3   5  16        0.40       31.17     87.68 o
  -2   5  16        1.72       42.13    102.41 o
  -1   5  16       16.34       34.25    239.06 o
   0   5  16      282.07      332.90    125.70 o
   1   5  16      204.42      138.03    121.93 o
   2   5  16       24.60       14.73    121.24 o
   3   5  16      242.92      366.47    147.96 o
  -3   6  16       12.22      -14.38    351.06 o
   1   6  16       95.77      171.59    137.00 o
   1 -10  17       42.44       56.51    147.96 o
  -3  -9  17       15.08        8.56     47.95 o
   0  -9  17      218.74      220.57    146.93 o
   1  -9  17        1.02       -6.85     48.63 o
   2  -9  17      569.94      574.36    149.33 o
   3  -9  17       22.42       15.07     88.02 o
   4  -9  17       44.92       64.39     84.90 o
  -4  -8  17       42.29       26.03    131.86 o
  -3  -8  17       11.45      -25.34    170.22 o
   0  -8  17       10.27       55.48    114.05 o
   1  -8  17       44.12       77.06    125.70 o
   2  -8  17      203.60      217.48    123.64 o
   3  -8  17       52.79       48.98    141.79 o
   4  -8  17      136.42      147.45    105.19 o
   5  -8  17        7.37        7.40     93.11 o
  -5  -7  17      192.90      229.47    159.95 o
  -4  -7  17      185.95      155.15    144.53 o
  -3  -7  17      232.95      255.84    136.66 o
  -1  -7  17      293.94      306.19    133.92 o
   0  -7  17      104.47       86.99    123.98 o
   1  -7  17       70.46       50.35    101.72 o
   2  -7  17       39.00       98.98    115.08 o
   3  -7  17      339.72      406.69     95.90 o
   4  -7  17      108.15       65.57     90.33 o
   5  -7  17        6.82       10.26     82.56 o
  -6  -6  17       21.43      -26.71   1602.88 o
  -5  -6  17       15.40       -3.77    112.00 o
  -4  -6  17       94.21      158.58    145.56 o
  -3  -6  17       58.76       69.87    141.11 o
  -1  -6  17      204.36       96.24    123.98 o
   0  -6  17        6.36       38.70    104.12 o
   1  -6  17      105.39       59.59    135.63 o
   2  -6  17       57.44       82.20    137.34 o
   3  -6  17       29.42       77.22     90.06 o
   4  -6  17        0.64       12.03    126.99 o
   5  -6  17        8.78       27.38    154.70 o
   6  -6  17        0.34       21.15    110.47 o
  -6  -5  17        2.91      -10.96     56.85 o
  -5  -5  17        0.55       39.04     89.05 o
  -4  -5  17        2.09        0.34      2.40 o
  -3  -5  17       42.77       90.08    149.67 o
  -2  -5  17      125.50      214.74    118.16 o
  -1  -5  17       15.44       48.98    132.55 o
   0  -5  17       11.79       38.70     96.58 o
   1  -5  17        0.28      -17.47     65.76 o
   2  -5  17       23.66       17.12     52.74 o
   3  -5  17       78.93      121.54     80.36 o
   4  -5  17       10.61       43.42     80.78 o
   5  -5  17        7.61        0.45    125.50 o
   6  -5  17        4.59       -3.41    104.39 o
  -7  -4  17        5.22      -11.30    203.10 o
  -6  -4  17       60.39        9.59    114.39 o
  -5  -4  17        2.83       46.58     86.99 o
  -4  -4  17        1.28       11.30    142.82 o
  -3  -4  17      339.70      389.42    132.89 o
  -2  -4  17        5.56        1.77     22.99 o
  -1  -4  17       10.05        3.77     34.93 o
   0  -4  17        3.21       65.07     95.90 o
   1  -4  17       56.75       53.09    118.50 o
   2  -4  17       26.93       32.54     91.10 o
   3  -4  17      238.41      246.60    108.57 o
   4  -4  17       21.43       40.07    136.66 o
   5  -4  17      105.16      125.35    129.81 o
   6  -4  17       32.29       39.73     95.56 o
  -7  -3  17      204.65      197.62    175.01 o
  -6  -3  17       36.78       32.54     94.53 o
  -5  -3  17        1.47       -9.93    645.26 o
  -4  -3  17       94.20      155.15    118.16 o
  -3  -3  17       27.62       14.04     42.81 o
  -2  -3  17      512.26      480.17     79.97 o
  -1  -3  17        1.47       27.40     66.37 o
   0  -3  17        2.64       42.47     88.02 o
   1  -3  17        5.70       16.10     96.93 o
   2  -3  17       86.55      168.51    115.08 o
   3  -3  17       15.58       56.51     95.21 o
   4  -3  17      108.88      186.66    127.41 o
   5  -3  17        0.17        6.85    341.81 o
   6  -3  17       29.04       35.96    107.89 o
  -7  -2  17        0.45       23.29    200.36 o
  -6  -2  17       25.47       28.43    119.53 o
  -5  -2  17        0.50      -26.71   1018.24 o
  -4  -2  17       79.27       57.20    246.60 o
  -3  -2  17      123.65      165.41     76.37 o
  -2  -2  17      366.16      311.27     81.45 o
  -1  -2  17       94.40       57.51     90.53 o
   0  -2  17      285.46      184.97     77.73 o
   1  -2  17        1.94       70.21    115.08 o
   2  -2  17      275.65      287.01    106.86 o
   3  -2  17      240.08      279.13    116.79 o
   4  -2  17       72.26       69.53    129.46 o
   5  -2  17       23.88       44.18    146.25 o
   6  -2  17      123.65      139.74    165.77 o
  -7  -1  17      208.41      258.93    173.64 o
  -6  -1  17      148.08      130.49    125.01 o
  -5  -1  17      449.68      390.10    130.83 o
  -4  -1  17      470.52      474.59    145.73 o
  -3  -1  17       81.23       92.48     91.75 o
  -2  -1  17        9.26       14.86     86.65 o
  -1  -1  17        2.76       12.06     35.91 o
   0  -1  17      137.53      158.22     77.09 o
   1  -1  17        2.00       44.49     83.46 o
   2  -1  17      366.76      391.81    122.27 o
   3  -1  17      326.04      391.47    108.23 o
   4  -1  17      157.46      129.12    130.15 o
   5  -1  17      229.65      166.79    139.74 o
   6  -1  17       49.01       13.01    147.96 o
  -7   0  17       99.72      118.16    186.32 o
  -6   0  17        1.17       34.59     93.16 o
  -5   0  17      415.41      500.04    136.66 o
  -4   0  17      559.48      610.40     88.54 o
  -3   0  17       27.67       58.12     68.27 o
  -2   0  17      138.13      192.71     84.41 o
  -1   0  17       28.13       39.40     77.90 o
   0   0  17        9.63       86.93     65.76 o
   1   0  17      411.04      389.36     86.04 o
   2   0  17       29.51       -5.90     67.76 o
   3   0  17        6.65       34.53     86.57 o
   4   0  17      137.63      211.66    118.85 o
   5   0  17       98.86       96.24    125.70 o
   6   0  17        1.67       61.65    159.60 o
  -7   1  17       16.20       55.83    131.18 o
  -6   1  17       54.80      133.23    173.30 o
  -5   1  17      253.92      243.88     98.81 o
  -4   1  17        7.68       60.24     75.97 o
  -3   1  17      248.48      202.26     90.92 o
  -2   1  17      115.39      164.15     86.99 o
  -1   1  17        2.19       45.18     78.77 o
   0   1  17      735.94      850.22    103.43 o
   1   1  17      180.02      265.99     84.39 o
   2   1  17        4.99       48.42     97.41 o
   3   1  17       25.83       45.03     85.25 o
   4   1  17        0.07      -11.30    115.76 o
   5   1  17       63.29       82.20    108.91 o
  -7   2  17        3.12       47.14    125.42 o
  -6   2  17        0.51       18.72     56.31 o
  -5   2  17       26.11       38.82     74.64 o
  -4   2  17      369.53      435.59     93.72 o
  -3   2  17      157.69      208.52     91.05 o
  -2   2  17      445.96      489.31     91.30 o
  -1   2  17      114.68       70.53     81.29 o
   0   2  17      596.75      668.27     87.57 o
   1   2  17        4.30       -0.09     19.83 o
   2   2  17       37.67       49.66     73.48 o
   3   2  17      122.05       92.13    101.72 o
   4   2  17       12.14       68.16    122.96 o
  -6   3  17       94.51       49.32    141.45 o
  -5   3  17      313.78      412.14    102.80 o
  -4   3  17      364.89      339.39     97.28 o
  -3   3  17      143.36      174.68     92.40 o
  -2   3  17      482.03      478.86     93.66 o
  -1   3  17       77.26      112.74     94.48 o
   0   3  17      117.56      101.67     77.11 o
   1   3  17       22.61       -5.48     34.93 o
   2   3  17       49.75       72.95    110.97 o
   3   3  17        6.59      -21.58    157.89 o
   4   3  17       21.40       57.54     87.68 o
  -5   4  17      334.18      236.66    164.06 o
  -4   4  17        0.71      -16.78    116.79 o
  -3   4  17        0.22        9.79     31.82 o
  -2   4  17      143.61      192.48     94.20 o
  -1   4  17        1.71        0.75     59.64 o
   0   4  17       14.74       58.57    125.70 o
   1   4  17       12.45       33.22    112.68 o
   2   4  17       31.71       18.15    123.30 o
  -4   5  17      124.86      152.41    163.37 o
  -3   5  17        3.40       57.54    189.40 o
  -2   5  17        0.91       -1.03     20.55 o
   0   5  17       97.44      114.05    115.08 o
   1   5  17       24.47       82.88    144.19 o
  -1  -8  18      255.75      403.46    149.33 o
   0  -8  18      107.77       71.92    183.23 o
   1  -8  18       46.66       68.84    165.08 o
   2  -8  18       72.79       49.66    177.75 o
   3  -8  18       21.14       66.79    150.70 o
  -4  -7  18       56.54        4.11     55.48 o
  -3  -7  18       13.37       15.75    175.36 o
  -1  -7  18        3.57       15.41     67.13 o
   0  -7  18        5.49       43.50    120.22 o
   1  -7  18       12.18       -5.82    147.27 o
   2  -7  18        0.65      -34.25     99.32 o
   3  -7  18      140.85      148.30    141.79 o
   4  -7  18      196.74      241.29    108.44 o
  -5  -6  18        2.08      -22.60     76.38 o
  -4  -6  18      150.11      122.27    132.20 o
  -3  -6  18      534.79      462.37    152.07 o
  -2  -6  18        1.25       34.59    157.21 o
  -1  -6  18      137.38      116.11    127.75 o
   0  -6  18       19.71        6.16    120.22 o
   1  -6  18      140.87      152.07    127.41 o
   2  -6  18      170.67      171.93    152.07 o
   3  -6  18      674.34      615.12    130.83 o
   4  -6  18      115.14      219.38     97.72 o
   5  -6  18       54.09       76.75    105.42 o
  -5  -5  18       28.73       25.34    135.29 o
  -4  -5  18       47.37       67.81    154.47 o
  -3  -5  18      227.49      265.43    153.78 o
  -2  -5  18       39.44       72.61     78.16 o
  -1  -5  18       39.42       78.09    113.71 o
   0  -5  18      134.18      102.75    115.76 o
   1  -5  18      163.84       59.25    144.19 o
   2  -5  18      477.37      461.68    141.11 o
   3  -5  18      199.77      320.92    127.07 o
   4  -5  18       21.02       -8.22    260.64 o
   5  -5  18       64.19       83.57    109.94 o
  -6  -4  18        0.40       21.58    106.86 o
  -5  -4  18        5.05        2.05     13.70 o
  -4  -4  18        3.62       30.82    129.81 o
  -3  -4  18       74.46      119.87    122.96 o
  -2  -4  18      827.27      886.71     91.20 o
  -1  -4  18       65.11       54.07    128.62 o
   0  -4  18      128.81      135.97    115.76 o
   1  -4  18      399.29      522.99    126.38 o
   2  -4  18      343.00      294.20    122.61 o
   3  -4  18       33.44       65.76    136.31 o
   4  -4  18        1.47       -2.40     53.43 o
   5  -4  18       14.11       32.19    150.36 o
  -6  -3  18      151.86      147.27    164.40 o
  -5  -3  18        2.28       36.65    168.85 o
  -4  -3  18      344.39      452.44    148.64 o
  -3  -3  18      844.83      988.95     93.35 o
  -2  -3  18      374.09      435.54     87.66 o
  -1  -3  18      136.95      157.60    102.30 o
   0  -3  18      249.66      266.37     95.36 o
   1  -3  18      288.74      207.89    129.46 o
   2  -3  18        2.87       40.07    123.30 o
   3  -3  18       93.83       41.10    149.67 o
   4  -3  18        0.55       10.27     91.10 o
   5  -3  18       17.12      -10.96    175.01 o
  -6  -2  18      265.35      452.09    177.07 o
  -5  -2  18       20.28       27.06     90.08 o
  -4  -2  18     1135.11     1114.59     96.56 o
  -3  -2  18      178.16      203.99     87.96 o
  -2  -2  18       13.80       19.09     87.96 o
  -1  -2  18       18.64       -0.81     86.96 o
   0  -2  18        1.54       20.10     58.10 o
   1  -2  18       53.37       56.60     72.78 o
   2  -2  18      214.31      189.74    136.31 o
   3  -2  18       69.10       99.32    115.08 o
   4  -2  18       79.32      126.04    116.11 o
   5  -2  18      181.50      188.37    133.23 o
  -6  -1  18        2.10       34.25    107.54 o
  -5  -1  18       25.87       94.87    138.03 o
  -4  -1  18      228.60      228.01     93.41 o
  -3  -1  18        2.65       61.49     97.43 o
  -2  -1  18       11.59       24.08     83.35 o
  -1  -1  18       34.60       14.01     27.74 o
   0  -1  18      141.44      119.80     83.52 o
   1  -1  18      269.74      221.98     89.28 o
   2  -1  18       76.71       49.69     73.85 o
   3  -1  18       24.21       34.93     90.76 o
   4  -1  18       20.04       15.41     78.43 o
   5  -1  18        0.57       14.04     63.02 o
  -6   0  18        3.50       64.73    153.44 o
  -5   0  18        7.34        4.08    115.78 o
  -4   0  18       59.88       80.58     84.75 o
  -3   0  18      125.93       59.06    104.71 o
  -2   0  18       22.68       44.46     68.17 o
  -1   0  18      153.82      129.05     93.83 o
   0   0  18      105.49      131.87     85.49 o
   1   0  18        0.63      -10.40     73.77 o
   2   0  18      157.60      185.35     91.83 o
   3   0  18        8.05       56.21     91.11 o
   4   0  18        0.38       -4.79     42.13 o
  -6   1  18       14.94        4.27     32.19 o
  -5   1  18        7.60       18.58    139.03 o
  -4   1  18       47.25       35.29     72.30 o
  -3   1  18        0.86       23.92     96.79 o
  -2   1  18        0.33       10.26     41.77 o
  -1   1  18        1.05       -1.38     26.76 o
   0   1  18       10.06       20.62     55.36 o
   1   1  18      543.37      598.54     98.55 o
   2   1  18      141.77      135.40     91.98 o
   3   1  18        5.17        4.11     35.96 o
   4   1  18        4.02       11.30    122.27 o
  -5   2  18       21.61       51.79    102.49 o
  -4   2  18        7.74      -17.08    102.69 o
  -3   2  18      168.40       73.54    112.46 o
  -2   2  18        6.09       62.92     82.85 o
  -1   2  18       83.69      111.04     80.05 o
   0   2  18       59.70       50.37     72.41 o
   1   2  18      429.81      428.53    124.33 o
   2   2  18       69.22       70.55    119.53 o
   3   2  18        8.66       19.86    142.82 o
  -4   3  18      202.70      257.14    111.44 o
  -3   3  18      282.32      338.61    108.80 o
  -2   3  18       49.28       75.60     98.00 o
  -1   3  18      154.23      166.58     99.82 o
   0   3  18       22.64       10.25     42.14 o
   1   3  18       13.00       22.26   1125.78 o
   2   3  18        0.31        2.40     18.49 o
  -3   4  18       95.84      114.05    165.77 o
  -2   4  18       38.87       61.88    110.54 o
  -1   4  18      127.59      117.48    143.51 o
  -1  -7  19        1.99       18.15    178.78 o
   0  -7  19        0.58       -0.34      7.53 o
   1  -7  19        3.58       64.05    166.79 o
   2  -7  19        0.99      -17.47    191.45 o
  -3  -6  19       16.36       71.58    157.55 o
  -2  -6  19       71.32       75.30     93.67 o
  -1  -6  19        1.29      -15.07    190.08 o
   0  -6  19       40.92       33.91    130.83 o
   1  -6  19        0.67       37.33    145.56 o
   2  -6  19       59.66       73.29    140.77 o
   3  -6  19        0.14      -40.76    178.78 o
  -4  -5  19        0.47      -23.63    119.87 o
  -3  -5  19      101.84      145.22    154.12 o
  -2  -5  19       17.06       17.59     60.25 o
  -1  -5  19       51.78       45.77     75.71 o
   0  -5  19        1.56        4.45    153.44 o
   1  -5  19        0.41      -10.62     72.95 o
   2  -5  19       14.34       20.55    138.03 o
   3  -5  19       97.33      182.21    158.58 o
  -4  -4  19        0.84        2.40     45.55 o
  -3  -4  19       28.24       35.80     64.27 o
  -2  -4  19       13.10       23.70     96.34 o
  -1  -4  19       29.33       59.14    115.85 o
   0  -4  19       13.08        6.51     92.13 o
   1  -4  19        3.93       17.47    171.59 o
   2  -4  19       29.05       98.98    137.00 o
   3  -4  19       34.31       56.85    126.38 o
   4  -4  19        5.45       86.99    141.45 o
  -5  -3  19        5.78        6.85    107.89 o
  -4  -3  19        8.96       39.34     91.37 o
  -3  -3  19       31.37       22.58     79.20 o
  -2  -3  19       39.78       96.44     88.07 o
  -1  -3  19       68.71       81.90    111.83 o
   0  -3  19        1.11      -39.68    104.31 o
   1  -3  19      210.10      303.79    133.92 o
   2  -3  19       88.13       45.21    161.32 o
   3  -3  19        0.18       51.72    115.08 o
   4  -3  19        0.01       14.38    136.66 o
  -5  -2  19        3.07       -1.03      7.19 o
  -4  -2  19      137.94      200.62    114.30 o
  -3  -2  19      110.31      134.71     99.93 o
  -2  -2  19      108.68      135.22    108.98 o
  -1  -2  19        4.68      -14.50    101.55 o
   0  -2  19       92.25      103.26     96.85 o
   1  -2  19       65.03       59.05     94.39 o
   2  -2  19       37.53       33.22    114.05 o
   3  -2  19        0.29       33.56    109.26 o
  -5  -1  19       41.76       31.06    107.30 o
  -4  -1  19      482.86      585.75    143.51 o
  -3  -1  19      119.59      148.63     91.50 o
  -2  -1  19       14.94       76.56    111.41 o
  -1  -1  19        1.05       -3.47    198.68 o
   0  -1  19       17.09        1.79     16.64 o
   1  -1  19      155.07      165.45    103.37 o
   2  -1  19      393.22      522.38    114.74 o
   3  -1  19      225.70      183.06    109.10 o
  -4   0  19      215.55      189.65    113.44 o
  -3   0  19        0.63       -5.19     14.04 o
  -2   0  19       77.65       65.00    123.77 o
  -1   0  19        2.71        3.45     31.51 o
   0   0  19        7.80        1.90      9.42 o
   1   0  19      439.92      533.29    102.92 o
   2   0  19      146.43      163.46    102.65 o
   3   0  19      136.78      199.33     98.50 o
  -4   1  19       28.04        7.51    104.86 o
  -3   1  19      136.75      173.90    104.22 o
  -2   1  19       57.82       61.77    100.72 o
  -1   1  19       50.05      116.51     99.07 o
   0   1  19      144.93      138.83     89.80 o
   1   1  19       91.33      145.23     97.62 o
   2   1  19        6.11       25.51    116.70 o
  -3   2  19       96.17      137.29    118.86 o
  -2   2  19       64.41       91.08    109.10 o
  -1   2  19      286.21      309.97    109.23 o
   0   2  19       52.65      100.93    118.08 o
  -2  -4  20      218.30      235.68    114.09 o
  -1  -4  20      194.17      225.77    118.24 o
   0  -4  20       35.24       88.19    114.80 o
   1  -4  20      270.35      280.50    140.42 o
  -2  -3  20      125.37      173.40     98.63 o
  -1  -3  20       50.52      115.57     96.63 o
   0  -3  20        0.09        2.02     31.17 o
   1  -3  20       23.38       60.82     94.42 o
  -2  -2  20       18.68       36.52     77.68 o
  -1  -2  20        4.70       11.92    101.34 o
   0  -2  20       23.93       55.58     97.52 o
   1  -2  20       92.68       59.50    123.14 o
  -2  -1  20       39.68       71.18     80.60 o
  -1  -1  20       48.34      115.98     99.60 o
   0  -1  20        1.61       30.98     94.07 o
 
